# Supplementary material for: Kombucha polysaccharide alleviates DSS-induced colitis in mice by modulating the gut microbiota and remodeling metabolism pathways
Source: Front Microbiomes. 2024 Feb 7;3:1341824. doi: 10.3389/frmbi.2024.1341824 (PMC12993524; doi:10.3389/frmbi.2024.1341824)
Supplement: Supplementary Table 1 — Results of the analysis of differences in microbial composition among the three groups. [file Table_1.xlsx]

## Sheet: Domain
Domain	kruskal.test.p_value	q_value	significance	kruskal.test.p_value(KP vs DSS)	q_value(KP vs DSS)	kruskal.test.p_value(NC vs DSS)	q_value(NC vs DSS)	mean	mean_KP	mean_DSS	mean_NC	KP_8	KP_7	KP_6	KP_5	KP_4	KP_3	KP_2	KP_1	DSS_8	DSS_7	DSS_6	DSS_5	DSS_4	DSS_3	DSS_2	DSS_1	NC_8	NC_7	NC_6	NC_5	NC_4	NC_3	NC_2	NC_1
d__Bacteria	0.8981	0.8981	no	0.674424	0.674424	0.752714	0.752714	99.9048	99.8931	99.913	99.9083	99.9652	99.8732	99.8714	99.9933	99.8954	99.9001	99.9132	99.7328	99.9417	99.8646	99.8264	99.9895	99.9422	99.935	99.8753	99.929	99.8815	99.853	99.8818	99.9782	99.9163	99.9129	99.8488	99.9938
d__unclassified	0.8981	0.8981	no	0.674424	0.674424	0.752714	0.752714	0.0952	0.1069	0.087	0.0917	0.034835	0.12684	0.128598	0.006684	0.104646	0.09985	0.086757	0.267162	0.058268	0.135353	0.17362	0.010525	0.057843	0.064969	0.12472	0.070957	0.118454	0.147009	0.118241	0.021776	0.083714	0.087096	0.151213	0.006153

## Sheet: Phylum
Phylum	kruskal.test.p_value	q_value	significance	kruskal.test.p_value(KP vs DSS)	q_value(KP vs DSS)	kruskal.test.p_value(NC vs DSS)	q_value(NC vs DSS)	mean	mean_KP	mean_DSS	mean_NC	KP_8	KP_7	KP_6	KP_5	KP_4	KP_3	KP_2	KP_1	DSS_8	DSS_7	DSS_6	DSS_5	DSS_4	DSS_3	DSS_2	DSS_1	NC_8	NC_7	NC_6	NC_5	NC_4	NC_3	NC_2	NC_1
p__Actinobacteriota	0.0022	0.0322	yes	0.46225	0.9741	0.00865154	0.0864289	0.9477	0.6913	0.7747	1.3772	0.869219	0.58409	0.744029	0.925756	0.617103	0.402622	0.735886	0.651614	1.10881	0.588705	0.74034	0.938448	0.504811	0.634585	0.967421	0.714521	1.83687	1.04984	0.94739	1.90955	1.04405	0.902497	1.57261	1.75503
p__Proteobacteria	0.0028	0.0322	yes	0.0274232	0.603309	0.0032759	0.0720697	5.6927	3.6798	11.8186	1.5797	2.97757	1.99656	1.21708	12.7367	3.00703	1.67652	2.56708	3.2597	4.77455	33.3507	8.67116	15.1853	14.1435	1.63934	8.69668	8.08746	1.72008	1.3119	1.52838	1.17085	1.68533	1.06167	2.11698	2.04267
p__Campylobacterota	0.0046	0.0353	yes	0.752714	0.9741	0.0157143	0.0864289	2.4243	3.5198	2.8803	0.8727	8.91281	1.37488	1.30129	4.48841	2.7962	3.81041	2.74214	2.73189	0.766054	0.456614	1.45775	5.2062	5.47054	4.07947	2.45563	3.15016	0.904253	0.369122	2.23783	0.450586	1.2794	1.11273	0.244965	0.383
p__Verrucomicrobiota	0.0147	0.0845	no	0.59951	0.9741	0.0157143	0.0864289	0.7229	0.5443	0.6121	1.0123	0.681773	0.513624	0.365891	0.342563	0.898724	0.847116	0.391956	0.312775	0.306764	0.456614	0.424222	0.389412	0.892184	0.809851	0.878095	0.739274	0.895911	0.899634	0.846666	0.725293	1.54949	1.49565	0.896691	0.789073
p__Acidobacteriota	0.0362	0.1499	no	0.674424	0.9741	0.115184	0.311261	0.0711	0.0461	0.0666	0.1006	0.021565	0.032884	0.050521	0.065171	0.069251	0.03382	0.044928	0.0505	0.032562	0.011415	0.049138	0.028066	0.061349	0.006044	0.203934	0.140264	0.143479	0.118247	0.134299	0.095477	0.112145	0.085595	0.07107	0.044606
p__Desulfobacterota	0.0391	0.1499	no	0.46225	0.9741	0.141482	0.311261	3.5889	2.6189	3.4876	4.6603	1.82967	1.13999	5.07808	2.21246	2.36992	2.75232	3.37423	2.19431	6.77109	1.62587	2.49783	0.945465	2.57489	2.44466	6.61858	4.42244	4.72147	4.07791	2.99399	3.46901	5.72412	7.44072	3.28283	5.57273
p__Firmicutes	0.0985	0.3236	no	0.0742034	0.816238	0.0928919	0.311261	47.348	51.617	41.0724	49.3545	61.2733	41.8447	54.7658	52.2851	51.1226	49.0377	53.9753	48.6316	31.2351	21.7772	59.011	39.064	36.2413	40.1828	43.9705	57.0974	45.2243	50.0935	39.6897	61.6884	47.1624	48.3519	47.1617	55.4643
p__GAL15	0.2315	0.6509	no	0.214947	0.9741	0.117917	0.311261	0.0209	0.0218	0.0137	0.0272	0.021565	0.018791	0.038273	0.03175	0.04309	0.016105	0.004648	0	0	0	0	0	0.024539	0	0.055618	0.029703	0.041709	0.027165	0.036494	0.030151	0.041067	0.024027	0.016633	0
p__Deferribacterota	0.2691	0.6509	no	0.59951	0.9741	0.115184	0.311261	0.7191	0.7621	0.8588	0.5365	1.06164	0.070467	0.336803	1.5407	1.45119	0.471873	0.650679	0.513146	0.858597	0.117415	1.51672	0.566577	0.550385	1.08484	1.70731	0.468647	2.04208	0.102267	0.470046	0.043551	0.170586	0.848438	0.535293	0.079984
p__Gemmatimonadota	0.3049	0.6509	no	0.144127	0.9741	0.317311	0.498631	0.0006	0.0012	0	0.0005	0	0	0	0	0.004617	0	0.004648	0	0	0	0	0	0	0	0	0	0	0	0.004379	0	0	0	0	0
p__Cyanobacteria	0.3491	0.6509	no	0.528612	0.9741	0.141482	0.311261	0.1462	0.1667	0.2101	0.0616	0.824431	0.015659	0.047459	0.003342	0.007695	0.069251	0.268018	0.097742	0.747202	0.0212	0.584738	0.036836	0.019281	0.030218	0.111237	0.130363	0.015015	0.014381	0.021897	0.015075	0.044226	0.207229	0.007561	0.167659
p__Candidatus_Saccharibacteria	0.3679	0.6509	no	NA	NA	0.317311	0.498631	0.0003	0	0	0.0008	0	0	0	0	0	0	0	0	0	0	0	0	0	0	0	0	0	0.006392	0	0	0	0	0	0
p__MBNT15	0.3679	0.6509	no	0.317311	0.9741	NA	NA	0.0003	0.0008	0	0	0	0	0	0.006684	0	0	0	0	0	0	0	0	0	0	0	0	0	0	0	0	0	0	0	0
p__Myxococcota	0.4346	0.714	no	0.300776	0.9741	0.201643	0.403286	0.0023	0.0031	0.0011	0.0028	0	0.004698	0	0.011697	0	0.008052	0	0	0	0	0	0	0	0	0.008427	0	0	0.006392	0.004379	0.005025	0.006318	0	0	0
p__Fusobacteriota	0.5321	0.7865	no	0.522431	0.9741	0.272938	0.498631	0.0065	0.0063	0.0079	0.0053	0	0.004698	0.01684	0	0.004617	0	0.003098	0.021177	0	0.009785	0.019655	0.012279	0.008764	0.004533	0	0.008251	0	0	0.018977	0	0.004739	0	0	0.018458
p__Bacteroidota	0.5813	0.7865	no	0.752714	0.9741	0.528612	0.726842	37.3915	35.4602	37.236	39.4782	20.8397	51.7053	35.0383	24.7531	36.6461	40.2284	34.1622	40.3089	51.3359	41.1229	24.0758	37.2099	38.8687	48.2405	32.9682	24.066	41.7508	41.4263	50.038	29.5544	39.9978	37.8103	42.9943	32.2535
p__Chloroflexi	0.5813	0.7865	no	1	1	0.400814	0.587861	0.2496	0.2375	0.2563	0.2549	0.215646	0.220795	0.287814	0.157078	0.193903	0.246405	0.376464	0.202	0.190228	0.226676	0.280085	0.170149	0.191057	0.219083	0.52416	0.249175	0.308647	0.247679	0.340126	0.214405	0.240085	0.273302	0.297889	0.1169
p__WPS-2	0.8309	0.9925	no	0.661003	0.9741	0.82248	0.916998	0.0062	0.0068	0.0062	0.0054	0.014929	0	0.013778	0	0.004617	0.008052	0	0.013032	0.011996	0.008154	0.022931	0	0	0	0.006742	0	0	0.006392	0.023356	0	0.004739	0.00901	0	0
p__unclassified	0.8981	0.9925	no	0.674424	0.9741	0.752714	0.916998	0.0952	0.1069	0.087	0.0917	0.034835	0.12684	0.128598	0.006684	0.104646	0.09985	0.086757	0.267162	0.058268	0.135353	0.17362	0.010525	0.057843	0.064969	0.12472	0.070957	0.118454	0.147009	0.118241	0.021776	0.083714	0.087096	0.151213	0.006153
p__Methylomirabilota	0.9792	0.9925	no	0.951886	0.997214	0.816961	0.916998	0.0032	0.0033	0.0031	0.0031	0	0	0.010716	0	0	0	0.012394	0.003258	0	0	0	0	0.005258	0.006044	0.013483	0	0	0.003196	0	0	0.004739	0.00901	0.007561	0
p__Patescibacteria	0.9827	0.9925	no	0.916359	0.997214	0.833635	0.916998	0.5604	0.5045	0.6044	0.5723	0.421339	0.342938	0.555726	0.432799	0.658654	0.291498	0.596455	0.736324	1.79431	0.091323	0.474997	0.233296	0.38562	0.552995	0.677532	0.625413	0.276948	0.09268	0.537195	0.606365	0.845035	0.274804	0.63963	1.30589
p__Nitrospirota	0.9846	0.9925	no	0.898396	0.997214	0.890265	0.927264	0.0019	0.0014	0.0025	0.0018	0	0.003132	0.003062	0	0	0	0	0.004887	0.008569	0	0	0	0	0	0.011798	0	0	0	0.008759	0	0	0.006007	0	0
p__Planctomycetota	0.9925	0.9925	no	0.927264	0.997214	0.927264	0.927264	0.0004	0.0004	0.0004	0.0004	0	0	0	0	0	0	0.003098	0	0	0	0	0.003508	0	0	0	0	0	0	0	0	0	0	0.003024	0

## Sheet: Class
Class	kruskal.test.p_value	q_value	significance	kruskal.test.p_value(KP vs DSS)	q_value(KP vs DSS)	kruskal.test.p_value(NC vs DSS)	q_value(NC vs DSS)	mean	mean_KP	mean_DSS	mean_NC	KP_8	KP_7	KP_6	KP_5	KP_4	KP_3	KP_2	KP_1	DSS_8	DSS_7	DSS_6	DSS_5	DSS_4	DSS_3	DSS_2	DSS_1	NC_8	NC_7	NC_6	NC_5	NC_4	NC_3	NC_2	NC_1
c__Coriobacteriia	0.0028	0.0785	no	0.247996	0.892436	0.00232209	0.0371535	0.4371	0.3508	0.2961	0.6643	0.328445	0.413404	0.434783	0.360944	0.323171	0.246405	0.368718	0.330694	0.380456	0.30006	0.286636	0.212247	0.187551	0.424568	0.370789	0.206271	0.645656	0.596028	0.31677	0.927973	0.502282	0.536092	0.759088	1.03056
c__Campylobacteria	0.0046	0.0785	no	0.752714	0.970393	0.0157143	0.125715	2.4243	3.5198	2.8803	0.8727	8.91281	1.37488	1.30129	4.48841	2.7962	3.81041	2.74214	2.73189	0.766054	0.456614	1.45775	5.2062	5.47054	4.07947	2.45563	3.15016	0.904253	0.369122	2.23783	0.450586	1.2794	1.11273	0.244965	0.383
c__Alphaproteobacteria	0.0049	0.0785	no	1	1	0.00113133	0.0371535	0.5963	0.7978	0.7188	0.2725	1.67872	0.698403	0.283221	0.17713	0.403195	0.576555	0.644482	1.92063	0.390739	1.00455	0.556893	0.584118	0.599464	0.602856	1.58091	0.430693	0.26527	0.21572	0.399977	0.241206	0.2543	0.37992	0.244965	0.178426
c__Bacteroidota_unclassified	0.0066	0.0785	no	0.0204881	0.307321	0.00230484	0.0371535	0.0482	0.0571	0.0157	0.0718	0.068011	0	0.056644	0.078539	0.078484	0.062809	0.094503	0.017919	0.02742	0.013046	0.029483	0	0	0.010576	0.016854	0.028053	0.08175	0.156597	0.112402	0.023451	0.074237	0.037541	0.037803	0.050759
c__Actinobacteria	0.0077	0.0785	no	0.141482	0.892436	0.0587074	0.345905	0.4872	0.3212	0.4587	0.6816	0.540774	0.170686	0.301592	0.44951	0.289315	0.152996	0.34393	0.32092	0.728351	0.288645	0.453704	0.575348	0.31726	0.210017	0.593262	0.5033	1.17786	0.453812	0.624781	0.78392	0.529134	0.3619	0.796891	0.72447
c__Gammaproteobacteria	0.0098	0.0833	no	0.0117187	0.307321	0.0117187	0.125715	4.3833	2.1413	9.9708	1.0378	0.185787	0.458816	0.189835	12.4058	1.582	0.135281	1.54768	0.62555	4.24671	32.0412	5.53945	14.2574	13.3424	0.522777	4.33486	5.48185	0.740753	0.874067	0.737183	0.747069	1.35837	0.573634	1.63007	1.64121
c__Verrucomicrobiae	0.0147	0.1071	no	0.59951	0.970393	0.0157143	0.125715	0.7229	0.5443	0.6121	1.0123	0.681773	0.513624	0.365891	0.342563	0.898724	0.847116	0.391956	0.312775	0.306764	0.456614	0.424222	0.389412	0.892184	0.809851	0.878095	0.739274	0.895911	0.899634	0.846666	0.725293	1.54949	1.49565	0.896691	0.789073
c__Cyanobacteriia	0.028	0.1717	no	0.014214	0.307321	0.0733525	0.345905	0.0075	0.0036	0.0119	0.0069	0	0	0	0.003342	0	0.004831	0.010845	0.009774	0.011996	0.013046	0.024569	0.010525	0.014023	0.006044	0.015169	0	0.006673	0.009588	0.007299	0.008375	0.012636	0.010512	0	0
c__Acidobacteriae	0.0303	0.1717	no	0.833635	0.970393	0.0928919	0.345905	0.0694	0.0451	0.0639	0.0992	0.021565	0.032884	0.045928	0.065171	0.069251	0.03382	0.044928	0.047242	0.029134	0.011415	0.049138	0.028066	0.061349	0.006044	0.192136	0.133663	0.135137	0.115051	0.134299	0.095477	0.112145	0.085595	0.07107	0.044606
c__Desulfovibrionia	0.0391	0.1994	no	0.46225	0.970393	0.141482	0.345905	3.5889	2.6189	3.4876	4.6603	1.82967	1.13999	5.07808	2.21246	2.36992	2.75232	3.37423	2.19431	6.77109	1.62587	2.49783	0.945465	2.57489	2.44466	6.61858	4.42244	4.72147	4.07791	2.99399	3.46901	5.72412	7.44072	3.28283	5.57273
c__Deltaproteobacteria	0.0519	0.2406	no	0.752714	0.970393	0.0928919	0.345905	0.7115	0.7401	1.1273	0.267	1.11306	0.839336	0.744029	0.153736	1.02184	0.964682	0.370267	0.713518	0.137101	0.304953	2.5699	0.343805	0.201574	0.513712	2.77249	2.17492	0.714059	0.222112	0.391218	0.18258	0.069498	0.108119	0.225307	0.223032
c__Negativicutes	0.0595	0.2529	no	0.293622	0.892436	0.172167	0.393525	0.1436	0.1156	0.1421	0.1731	0.064694	0.109615	0.085732	0.071855	0.116957	0.149775	0.114643	0.211775	0.073692	0.101107	0.101551	0.117525	0.143731	0.161668	0.180338	0.257426	0.143479	0.13902	0.118241	0.19598	0.178484	0.181701	0.175407	0.252257
c__Clostridia	0.1013	0.3723	no	0.0742034	0.667831	0.0742034	0.345905	40.3364	44.6937	32.8646	43.4511	54.3743	33.1788	47.0269	45.6394	43.4912	44.7732	46.5886	42.4771	24.8702	16.4821	51.3849	30.5461	21.3248	36.4841	33.0457	48.7789	39.5285	43.6203	34.5192	55.4774	41.026	43.5827	41.901	47.9535
c__Bacilli	0.1036	0.3723	no	0.400814	0.970393	0.0587074	0.345905	5.3336	5.1492	6.4281	4.4235	5.16389	6.87754	5.56185	4.85604	5.78015	2.44633	5.93047	4.57759	5.34695	4.7765	5.63445	6.94803	14.5834	2.20594	6.09779	5.83168	4.7832	4.29204	4.17348	4.8124	4.59004	2.83814	3.87105	6.02803
c__Erysipelotrichia	0.1229	0.3723	no	0.057965	0.652106	0.114114	0.345905	0.2231	0.149	0.4137	0.1068	0.149293	0.386784	0.053582	0.118644	0.118496	0.045094	0.051125	0.268791	0.029134	0.037508	0.111379	0	0	0	3.04552	0.085809	0.070071	0.129432	0.083207	0.038526	0.06476	0.087096	0.201113	0.179964
c__Betaproteobacteria	0.1241	0.3723	no	NA	NA	0.144127	0.345905	0.0008	0	0	0.0025	0	0	0	0	0	0	0	0	0	0	0	0	0	0	0	0	0	0	0	0	0.003159	0	0.016633	0
c__Gemmatimonadetes	0.1241	0.3723	no	0.144127	0.892436	NA	NA	0.0004	0.0012	0	0	0	0	0	0	0.004617	0	0.004648	0	0	0	0	0	0	0	0	0	0	0	0	0	0	0	0	0
c__GAL15_unclassified	0.2315	0.6053	no	0.214947	0.892436	0.117917	0.345905	0.0209	0.0218	0.0137	0.0272	0.021565	0.018791	0.038273	0.03175	0.04309	0.016105	0.004648	0	0	0	0	0	0.024539	0	0.055618	0.029703	0.041709	0.027165	0.036494	0.030151	0.041067	0.024027	0.016633	0
c__Actinobacteriota	0.2684	0.6053	no	0.24716	0.892436	0.132464	0.345905	0.0221	0.0171	0.0195	0.0298	0	0	0.007655	0.115302	0.004617	0.003221	0.006197	0	0	0	0	0.150853	0	0	0	0.00495	0.008342	0	0.005839	0.197655	0.012636	0	0.013609	0
c__Deferribacteres	0.2691	0.6053	no	0.59951	0.970393	0.115184	0.345905	0.7191	0.7621	0.8588	0.5365	1.06164	0.070467	0.336803	1.5407	1.45119	0.471873	0.650679	0.513146	0.858597	0.117415	1.51672	0.566577	0.550385	1.08484	1.70731	0.468647	2.04208	0.102267	0.470046	0.043551	0.170586	0.848438	0.535293	0.079984
c__Chloroflexi_unclassified	0.3049	0.6053	no	0.441125	0.970393	0.144127	0.345905	0.0008	0.0004	0.0021	0	0	0	0	0	0	0	0.003098	0	0	0	0.009828	0	0	0	0.006742	0	0	0	0	0	0	0	0	0
c__Proteobacteria_unclassified	0.3049	0.6053	no	0.441125	0.970393	0.144127	0.345905	0.0007	0.0006	0.0017	0	0	0	0	0	0	0	0.004648	0	0	0	0.004914	0	0	0	0.008427	0	0	0	0	0	0	0	0	0
c__Acidimicrobiia	0.3679	0.6053	no	0.317311	0.892436	NA	NA	0.0003	0.0008	0	0	0	0	0	0	0	0	0.006197	0	0	0	0	0	0	0	0	0	0	0	0	0	0	0	0	0
c__Blastocatellia	0.3679	0.6053	no	NA	NA	0.317311	0.447968	0.0001	0	0	0.0004	0	0	0	0	0	0	0	0	0	0	0	0	0	0	0	0	0	0.003196	0	0	0	0	0	0
c__Candidatus_Saccharibacteria_unclassified	0.3679	0.6053	no	NA	NA	0.317311	0.447968	0.0003	0	0	0.0008	0	0	0	0	0	0	0	0	0	0	0	0	0	0	0	0	0	0.006392	0	0	0	0	0	0
c__Holophagae	0.3679	0.6053	no	0.317311	0.892436	0.317311	0.447968	0.0003	0	0.0008	0	0	0	0	0	0	0	0	0	0	0	0	0	0	0	0.006742	0	0	0	0	0	0	0	0	0
c__MBNT15_unclassified	0.3679	0.6053	no	0.317311	0.892436	NA	NA	0.0003	0.0008	0	0	0	0	0	0.006684	0	0	0	0	0	0	0	0	0	0	0	0	0	0	0	0	0	0	0	0
c__Parcubacteria	0.3679	0.6053	no	NA	NA	0.317311	0.447968	0.0001	0	0	0.0004	0	0	0	0	0	0	0	0	0	0	0	0	0	0	0	0	0	0.003196	0	0	0	0	0	0
c__Polyangia	0.3679	0.6053	no	NA	NA	0.317311	0.447968	0.0001	0	0	0.0004	0	0	0	0	0	0	0	0	0	0	0	0	0	0	0	0	0	0.003196	0	0	0	0	0	0
c__S0134_terrestrial_group	0.3679	0.6053	no	NA	NA	0.317311	0.447968	0.0002	0	0	0.0005	0	0	0	0	0	0	0	0	0	0	0	0	0	0	0	0	0	0	0.004379	0	0	0	0	0
c__Vicinamibacteria	0.3679	0.6053	no	0.317311	0.892436	0.317311	0.447968	0.0001	0	0.0004	0	0	0	0	0	0	0	0	0	0.003428	0	0	0	0	0	0	0	0	0	0	0	0	0	0	0
c__Firmicutes_unclassified	0.4179	0.6602	no	0.528612	0.970393	0.752714	0.840239	1.3112	1.5095	1.2239	1.2001	1.52113	1.29189	2.03766	1.59919	1.61586	1.62337	1.29051	1.09634	0.915151	0.379968	1.77878	1.4524	0.189304	1.33112	1.60113	2.14356	0.699044	1.91272	0.795574	1.16415	1.30309	1.66234	1.01313	1.05056
c__Thermoleophilia	0.4284	0.6602	no	0.927264	0.970393	0.2409	0.447968	0.0011	0.0014	0.0004	0.0016	0	0	0	0	0	0	0.010845	0	0	0	0	0	0	0	0.003371	0	0.005005	0	0	0	0	0.004505	0.003024	0
c__Myxococcia	0.4401	0.6602	no	0.300776	0.892436	0.201643	0.439948	0.0022	0.0031	0.0011	0.0024	0	0.004698	0	0.011697	0	0.008052	0	0	0	0	0	0	0	0	0.008427	0	0	0.003196	0.004379	0.005025	0.006318	0	0	0
c__Vampirivibrionia	0.4619	0.6731	no	0.752714	0.970393	0.293622	0.447968	0.1387	0.1631	0.1982	0.0547	0.824431	0.015659	0.047459	0	0.007695	0.064419	0.257173	0.087968	0.735206	0.008154	0.560169	0.026312	0.005258	0.024175	0.096068	0.130363	0.008342	0.004794	0.014598	0.0067	0.03159	0.196717	0.007561	0.167659
c__Fusobacteriia	0.5321	0.7363	no	0.522431	0.970393	0.272938	0.447968	0.0065	0.0063	0.0079	0.0053	0	0.004698	0.01684	0	0.004617	0	0.003098	0.021177	0	0.009785	0.019655	0.012279	0.008764	0.004533	0	0.008251	0	0	0.018977	0	0.004739	0	0	0.018458
c__KD4-96	0.5702	0.7363	no	0.487453	0.970393	0.583581	0.719412	0.0065	0.0046	0.0067	0.0081	0	0	0	0.010026	0	0	0.015492	0.011403	0	0	0.013103	0	0	0.013598	0.015169	0.011551	0	0	0.018977	0.01675	0	0.007508	0.013609	0.007691
c__Bacteroidia	0.5813	0.7363	no	0.752714	0.970393	0.528612	0.697607	37.3433	35.4031	37.2203	39.4064	20.7717	51.7053	34.9816	24.6746	36.5676	40.1656	34.0677	40.2909	51.3085	41.1099	24.0463	37.2099	38.8687	48.23	32.9513	24.038	41.669	41.2697	49.9256	29.531	39.9236	37.7727	42.9565	32.2028
c__Anaerolineae	0.5885	0.7363	no	0.83117	0.970393	0.3318	0.45504	0.008	0.0115	0.0081	0.0045	0	0.003132	0.021433	0	0	0.008052	0.049576	0.009774	0.003428	0.009785	0.024569	0.003508	0	0	0.020225	0.0033	0.005005	0	0.017517	0	0	0.003003	0.010585	0
c__JG30-KF-CM66	0.5919	0.7363	no	0.927264	0.970393	0.317311	0.447968	0.0003	0.0004	0.0006	0	0	0	0	0	0	0.003221	0	0	0	0	0.004914	0	0	0	0	0	0	0	0	0	0	0	0	0
c__Nitrospiria	0.5919	0.7363	no	0.927264	0.970393	0.317311	0.447968	0.0004	0.0004	0.0008	0	0	0.003132	0	0	0	0	0	0	0	0	0	0	0	0	0.006742	0	0	0	0	0	0	0	0	0
c__TK10	0.6935	0.8421	no	0.441125	0.970393	0.537739	0.697607	0.002	0.001	0.0033	0.0016	0	0	0.007655	0	0	0	0	0	0	0	0.00819	0	0	0	0.018539	0	0	0	0.013138	0	0	0	0	0
c__Ktedonobacteria	0.728	0.8634	no	0.916359	0.970393	0.59951	0.719412	0.113	0.1066	0.1177	0.1147	0.122752	0.128406	0.122474	0.025066	0.0277	0.109513	0.204499	0.112403	0.082261	0.122307	0.119568	0.045607	0	0.14807	0.308429	0.115512	0.166836	0.13103	0.141598	0.026801	0.045806	0.142658	0.195064	0.067679
c__AD3	0.7558	0.876	no	0.916359	0.970393	0.59951	0.719412	0.1189	0.1131	0.1178	0.126	0.092894	0.089258	0.136252	0.121986	0.166202	0.125618	0.103799	0.06842	0.10454	0.094584	0.099913	0.121034	0.191057	0.057415	0.155057	0.118812	0.136806	0.116649	0.148896	0.170854	0.194279	0.120133	0.078631	0.04153
c__WPS-2_unclassified	0.8309	0.9417	no	0.661003	0.970393	0.82248	0.877312	0.0062	0.0068	0.0062	0.0054	0.014929	0	0.013778	0	0.004617	0.008052	0	0.013032	0.011996	0.008154	0.022931	0	0	0	0.006742	0	0	0.006392	0.023356	0	0.004739	0.00901	0	0
c__Acidobacteriota_unclassified	0.8576	0.9508	no	0.782595	0.970393	0.643954	0.753898	0.0012	0.001	0.0015	0.001	0	0	0.004593	0	0	0	0	0.003258	0	0	0	0	0	0	0.005056	0.006601	0.008342	0	0	0	0	0	0	0
c__unclassified	0.8981	0.9745	no	0.674424	0.970393	0.752714	0.840239	0.0952	0.1069	0.087	0.0917	0.034835	0.12684	0.128598	0.006684	0.104646	0.09985	0.086757	0.267162	0.058268	0.135353	0.17362	0.010525	0.057843	0.064969	0.12472	0.070957	0.118454	0.147009	0.118241	0.021776	0.083714	0.087096	0.151213	0.006153
c__Thermodesulfovibrionia	0.9454	0.9925	no	0.782595	0.970393	0.890265	0.927264	0.0015	0.001	0.0017	0.0018	0	0	0.003062	0	0	0	0	0.004887	0.008569	0	0	0	0	0	0.005056	0	0	0	0.008759	0	0	0.006007	0	0
c__Methylomirabilia	0.9792	0.9925	no	0.951886	0.97352	0.816961	0.877312	0.0032	0.0033	0.0031	0.0031	0	0	0.010716	0	0	0	0.012394	0.003258	0	0	0	0	0.005258	0.006044	0.013483	0	0	0.003196	0	0	0.004739	0.00901	0.007561	0
c__Planctomycetes	0.9925	0.9925	no	0.927264	0.970393	0.927264	0.927264	0.0004	0.0004	0.0004	0.0004	0	0	0	0	0	0	0.003098	0	0	0	0	0.003508	0	0	0	0	0	0	0	0	0	0	0.003024	0
c__Saccharimonadia	0.9925	0.9925	no	0.916359	0.970393	0.916359	0.927264	0.5603	0.5045	0.6044	0.5719	0.421339	0.342938	0.555726	0.432799	0.658654	0.291498	0.596455	0.736324	1.79431	0.091323	0.474997	0.233296	0.38562	0.552995	0.677532	0.625413	0.276948	0.089484	0.537195	0.606365	0.845035	0.274804	0.63963	1.30589

## Sheet: Order
Order	kruskal.test.p_value	q_value	significance	kruskal.test.p_value(KP vs DSS)	q_value(KP vs DSS)	kruskal.test.p_value(NC vs DSS)	q_value(NC vs DSS)	mean	mean_KP	mean_DSS	mean_NC	KP_8	KP_7	KP_6	KP_5	KP_4	KP_3	KP_2	KP_1	DSS_8	DSS_7	DSS_6	DSS_5	DSS_4	DSS_3	DSS_2	DSS_1	NC_8	NC_7	NC_6	NC_5	NC_4	NC_3	NC_2	NC_1
o__Micrococcales	0.0005	0.0505	no	0.0274232	0.305083	0.00865154	0.134099	0.1786	0.0687	0.1577	0.3093	0.104505	0.057939	0.124005	0.028408	0.035395	0	0.048026	0.1515	0.181659	0.123938	0.219481	0.08946	0.08063	0.060437	0.219102	0.287129	0.407081	0.268452	0.367862	0.251256	0.230608	0.174192	0.38408	0.390691
o__Coriobacteriales	0.0013	0.0539	no	0.141482	0.641833	0.00232209	0.0719849	0.385	0.2998	0.2434	0.6117	0.275363	0.358597	0.385793	0.315826	0.286238	0.210974	0.30365	0.262275	0.313619	0.241353	0.199826	0.163132	0.141978	0.380751	0.31517	0.191419	0.575585	0.551286	0.296333	0.854271	0.453318	0.492544	0.725821	0.944426
o__Rhodospirillales	0.0016	0.0539	no	0.46225	0.806671	0.00232209	0.0719849	0.3772	0.6474	0.4135	0.0708	1.62066	0.596618	0.197489	0.075197	0.298549	0.521798	0.277313	1.59157	0.092543	0.676767	0.25224	0.214001	0.275192	0.318803	1.27416	0.20462	0.02002	0.027165	0.154735	0.0067	0.023693	0.175694	0.101313	0.056912
o__Thermoactinomycetales	0.0024	0.0606	no	0.0274232	0.305083	0.0742034	0.328615	0.1522	0.0794	0.1572	0.2198	0.034835	0.043846	0.045928	0.055144	0.073868	0.061199	0.164219	0.156387	0.111395	0.133723	0.132672	0.133312	0.161259	0.089144	0.305058	0.191419	0.280285	0.2317	0.245241	0.247906	0.268516	0.187707	0.17087	0.126129
o__Campylobacterales	0.0046	0.0929	no	0.752714	0.904558	0.0157143	0.146143	2.4243	3.5198	2.8803	0.8727	8.91281	1.37488	1.30129	4.48841	2.7962	3.81041	2.74214	2.73189	0.766054	0.456614	1.45775	5.2062	5.47054	4.07947	2.45563	3.15016	0.904253	0.369122	2.23783	0.450586	1.2794	1.11273	0.244965	0.383
o__Rickettsiales	0.0064	0.0952	no	0.00203625	0.160073	0.0969245	0.375582	0.0033	0.0063	0.0004	0.0033	0.006635	0.004698	0.006124	0.008355	0.010772	0.004831	0.009295	0	0	0	0	0.003508	0	0	0	0	0	0	0	0.00335	0	0.010512	0.007561	0.004614
o__Bacteroidota_unclassified	0.0066	0.0952	no	0.0204881	0.305083	0.00230484	0.0719849	0.0482	0.0571	0.0157	0.0718	0.068011	0	0.056644	0.078539	0.078484	0.062809	0.094503	0.017919	0.02742	0.013046	0.029483	0	0	0.010576	0.016854	0.028053	0.08175	0.156597	0.112402	0.023451	0.074237	0.037541	0.037803	0.050759
o__Acetobacterales	0.0093	0.1174	no	0.0356919	0.352953	0.0032759	0.0761646	0.2059	0.1365	0.2913	0.19	0.051423	0.090824	0.075015	0.093578	0.087718	0.049925	0.342381	0.301372	0.289627	0.32126	0.286636	0.359592	0.320766	0.278009	0.267979	0.206271	0.233571	0.18536	0.230643	0.21608	0.225869	0.189209	0.131555	0.107671
o__Pseudomonadales	0.0119	0.1212	no	0.460928	0.806671	0.00596433	0.110937	0.0355	0.0794	0.0255	0.0015	0	0.009396	0.007655	0.584864	0.010772	0	0.007746	0.014661	0.005141	0.017938	0.021293	0.012279	0.035056	0.105764	0	0.006601	0	0.003196	0	0	0.003159	0.006007	0	0
o__Enterobacterales	0.0121	0.1212	no	0.0157143	0.305083	0.0117187	0.13623	4.2082	1.9546	9.8099	0.86	0.059717	0.360163	0.094917	11.6956	1.41888	0.070861	1.42065	0.516404	4.14389	31.9352	5.42971	14.1381	13.0883	0.338445	4.0753	5.33003	0.518861	0.683914	0.563471	0.561139	1.0788	0.418963	1.51666	1.53815
o__Verrucomicrobiales	0.0147	0.1212	no	0.59951	0.857482	0.0157143	0.146143	0.7229	0.5443	0.6121	1.0123	0.681773	0.513624	0.365891	0.342563	0.898724	0.847116	0.391956	0.312775	0.306764	0.456614	0.424222	0.389412	0.892184	0.809851	0.878095	0.739274	0.895911	0.899634	0.846666	0.725293	1.54949	1.49565	0.896691	0.789073
o__Monoglobales	0.0151	0.1212	no	0.636254	0.857482	0.0587074	0.303322	0.0758	0.0254	0.1157	0.0863	0.026541	0.029753	0.022964	0	0.032317	0.017715	0.052674	0.021177	0.728351	0.026092	0.031121	0.003508	0	0.040795	0.075843	0.019802	0.045046	0.09268	0.036494	0.098827	0.151632	0.031535	0.16331	0.070755
o__Pasteurellales	0.0156	0.1212	no	0.00359715	0.160073	1	1	0.0145	0.0044	0.0217	0.0174	0	0	0	0	0	0	0.012394	0.022807	0.01371	0.017938	0.016379	0.015787	0.029798	0.015109	0.035393	0.029703	0.030031	0.020773	0.021897	0.023451	0.023693	0.019522	0	0
o__Lachnospirales	0.0178	0.1225	no	0.141482	0.641833	0.0117187	0.13623	15.0002	14.7057	10.9175	19.3774	12.2487	12.9768	20.8313	17.8985	14.1672	14.4767	12.6805	12.366	7.56799	5.74029	21.4699	7.87069	8.71852	14.1074	5.07643	16.7888	18.5489	14.2855	9.3688	29.2278	22.6912	21.7485	14.8733	24.2751
o__Bacillales	0.0182	0.1225	no	0.0208626	0.305083	0.752714	0.853688	0.2599	0.1708	0.3084	0.3006	0.081282	0.150329	0.162278	0.126999	0.143119	0.053146	0.359422	0.289968	0.219362	0.332676	0.293188	0.289428	0.32953	0.200952	0.463486	0.338284	0.400407	0.346751	0.351804	0.360134	0.366445	0.196717	0.189016	0.193807
o__Chloroplast	0.028	0.17	no	0.014214	0.305083	0.0733525	0.328615	0.0075	0.0036	0.0119	0.0069	0	0	0	0.003342	0	0.004831	0.010845	0.009774	0.011996	0.013046	0.024569	0.010525	0.014023	0.006044	0.015169	0	0.006673	0.009588	0.007299	0.008375	0.012636	0.010512	0	0
o__Erysipelotrichales	0.0292	0.17	no	0.247996	0.641833	0.141482	0.418869	1.1022	1.4097	1.2764	0.6205	1.35525	2.4632	1.05481	1.33683	2.06368	0.502472	1.7212	0.780308	0.515844	0.503906	1.22844	0.915645	0.932499	0.625519	4.38205	1.10726	0.378718	0.404276	0.642298	0.710218	0.664971	0.707282	0.645678	0.810607
o__Burkholderiales	0.0303	0.17	no	1	1	0.0587074	0.303322	0.1232	0.0973	0.1122	0.16	0.12607	0.089258	0.087263	0.08021	0.152352	0.064419	0.106897	0.071678	0.07712	0.070123	0.072069	0.091214	0.184046	0.063458	0.224159	0.115512	0.191862	0.166185	0.148896	0.162479	0.252721	0.124638	0.130043	0.103056
o__Elsterales	0.0381	0.2025	no	NA	NA	0.0645	0.31571	0.0004	0	0	0.0013	0	0	0	0	0	0	0	0	0	0	0	0	0	0	0	0	0	0.003196	0.00292	0	0	0	0.004536	0
o__Clostridia_UCG-014	0.0415	0.2025	no	0.400814	0.775488	0.0928919	0.375582	1.1375	1.3959	1.2886	0.7281	1.63559	1.44378	0.863442	1.68942	0.869485	1.21753	2.18907	1.25924	3.05736	0.72732	1.76404	1.07702	0.364586	0.663292	1.10057	1.55445	0.333673	0.359534	0.778057	0.509213	0.548088	0.396438	1.41081	1.48893
o__Subgroup_2	0.0421	0.2025	no	0.674424	0.857482	0.0459994	0.270054	0.0442	0.0298	0.039	0.0637	0.021565	0.032884	0.022964	0.050131	0.044628	0.024157	0.032534	0.009774	0.010283	0	0.021293	0.028066	0.040315	0.006044	0.134832	0.070957	0.095097	0.071907	0.077368	0.078727	0.075816	0.048053	0.040827	0.021534
o__Veillonellales-Selenomonadales	0.0468	0.2149	no	0.247996	0.641833	0.247996	0.475966	0.0802	0.0565	0.0783	0.1058	0.014929	0.061071	0.030618	0.046789	0.08464	0.114345	0.051125	0.048871	0.017138	0.058707	0.042586	0.080689	0.110428	0.116341	0.112922	0.087459	0.053388	0.10067	0.071529	0.142379	0.151632	0.147163	0.093752	0.086137
o__Christensenellales	0.0553	0.2404	no	0.528612	0.824399	0.0356919	0.270054	0.0655	0.0375	0.0345	0.1245	0.039812	0.086126	0.018371	0.010026	0.030778	0.045094	0.030985	0.039097	0.039417	0.030984	0.011465	0.015787	0	0.074035	0.077529	0.026403	0.130132	0.207731	0.086126	0.036851	0.071078	0.055561	0.016633	0.392229
o__Peptostreptococcales-Tissierellales	0.0583	0.2404	no	0.293622	0.641833	0.833635	0.912095	0.5465	0.2709	0.7951	0.5736	0.477739	0.33041	0.352113	0.120315	0.278543	0.183596	0.237033	0.187339	1.35388	2.24067	0.289912	0.117525	0.110428	0.311249	1.31967	0.617162	0.36704	0.5401	0.354724	0.929648	0.473851	0.423468	0.449102	1.05056
o__Oscillospirales	0.0595	0.2404	no	0.0459994	0.372177	0.0928919	0.375582	6.5504	7.8344	5.1227	6.6941	10.8088	3.53586	4.98163	7.03006	9.986	9.41813	10.1134	6.80122	5.24413	2.94027	5.85229	4.54314	2.3926	5.12201	5.73374	9.15347	4.96838	6.65857	9.3542	5.74372	6.49334	9.71423	4.14625	6.47409
o__Peptococcales	0.0641	0.249	no	0.0742034	0.550342	0.0274232	0.23185	0.4614	0.5558	0.2962	0.5322	0.290293	0.183213	0.517453	0.459536	0.744833	1.14345	0.754477	0.353501	0.327329	0.081538	0.150689	0.208739	0.087641	0.403415	0.776971	0.333333	0.300305	0.610409	0.662735	0.546064	0.418569	0.75083	0.471784	0.496824
o__Acidobacteriales	0.0673	0.2518	no	0.525552	0.824399	0.247648	0.475966	0.0241	0.0149	0.0249	0.0324	0	0	0.022964	0.015039	0.021545	0.009663	0.012394	0.037468	0.018851	0.011415	0.027845	0	0.021034	0	0.057304	0.062706	0.040041	0.031959	0.056931	0.01675	0.036329	0.024027	0.030243	0.023072
o__Clostridia_vadinBB60_group	0.0861	0.3106	no	0.674424	0.857482	0.0459994	0.270054	0.1318	0.264	0.0962	0.0353	1.38013	0.03445	0.122474	0.168775	0.018467	0.048315	0.052674	0.28671	0.01371	0.052184	0.209654	0.092968	0.063101	0.031729	0.195507	0.110561	0.030031	0.009588	0.059851	0.00335	0.058442	0.073581	0.012097	0.035378
o__Lactobacillales	0.1023	0.3563	no	0.172167	0.641833	0.0459994	0.270054	3.7757	3.3317	4.8199	3.1755	3.25791	4.31256	4.17636	3.05466	3.54719	1.6121	3.21156	3.48125	3.90739	3.79968	3.60834	5.26934	13.0935	1.21629	3.5326	4.13201	3.09648	3.36684	2.88596	3.067	3.26957	1.75244	2.97435	4.99131
o__Staphylococcales	0.1133	0.3798	no	0.0459994	0.372177	0.293622	0.475966	0.121	0.187	0.0667	0.1092	0.157587	0.17695	0.114819	0.375984	0.030778	0.225468	0.399703	0.014661	0.149098	0.014677	0	0.287674	0.007011	0.018131	0.04382	0.013201	0.271943	0.028763	0.046713	0.443886	0.017375	0.03604	0.013609	0.015382
o__Alphaproteobacteria_unclassified	0.1241	0.3798	no	0.144127	0.641833	NA	NA	0.0003	0.0008	0	0	0	0.003132	0	0	0	0	0.003098	0	0	0	0	0	0	0	0	0	0	0	0	0	0	0	0	0
o__Deltaproteobacteria_unclassified	0.1241	0.3798	no	0.144127	0.641833	0.144127	0.418869	0.0007	0	0.0021	0	0	0	0	0	0	0	0	0	0	0	0.009828	0	0	0	0.006742	0	0	0	0	0	0	0	0	0
o__Gemmatimonadales	0.1241	0.3798	no	0.144127	0.641833	NA	NA	0.0004	0.0012	0	0	0	0	0	0	0.004617	0	0.004648	0	0	0	0	0	0	0	0	0	0	0	0	0	0	0	0	0
o__Eubacteriales	0.1577	0.4685	no	0.537249	0.824399	0.0464609	0.270054	0.0034	0.0038	0.0054	0.001	0	0.012527	0	0.006684	0	0	0.010845	0	0	0.008154	0	0.010525	0.007011	0.006044	0.011798	0	0	0	0	0	0	0	0	0.007691
o__Clostridiales	0.1845	0.5324	no	0.141482	0.641833	0.833635	0.912095	16.3628	19.5969	14.1928	15.2987	27.4667	14.5459	19.3172	18.2561	17.3635	18.2227	20.4406	21.1628	6.53802	4.63463	21.6058	16.6061	9.5809	15.7241	18.6776	20.1749	14.8051	20.8562	13.8182	18.3819	10.1199	10.3885	20.3578	13.6619
o__GAL15_unclassified	0.2315	0.5385	no	0.214947	0.641833	0.117917	0.418869	0.0209	0.0218	0.0137	0.0272	0.021565	0.018791	0.038273	0.03175	0.04309	0.016105	0.004648	0	0	0	0	0	0.024539	0	0.055618	0.029703	0.041709	0.027165	0.036494	0.030151	0.041067	0.024027	0.016633	0
o__Acholeplasmatales	0.235	0.5385	no	0.669815	0.857482	0.227835	0.475966	0.0479	0.0256	0.1157	0.0023	0.034835	0.020357	0.003062	0	0	0.016105	0.063519	0.06679	0.046272	0.003262	0.396377	0	0	0	0.362362	0.117162	0	0.003196	0.007299	0.00335	0	0	0	0.004614
o__Desulfovibrionales	0.251	0.5385	no	0.59951	0.857482	0.528612	0.694579	4.2997	3.3589	4.6128	4.9273	2.94274	1.97933	5.82211	2.36619	3.39176	3.717	3.7445	2.90783	6.90819	1.93082	5.0579	1.28927	2.77646	2.95837	9.38432	6.59736	5.43553	4.30003	3.3852	3.65159	5.79362	7.54884	3.50813	5.79576
o__Deferribacterales	0.2691	0.5385	no	0.59951	0.857482	0.115184	0.418869	0.7191	0.7621	0.8588	0.5365	1.06164	0.070467	0.336803	1.5407	1.45119	0.471873	0.650679	0.513146	0.858597	0.117415	1.51672	0.566577	0.550385	1.08484	1.70731	0.468647	2.04208	0.102267	0.470046	0.043551	0.170586	0.848438	0.535293	0.079984
o__Bifidobacteriales	0.296	0.5385	no	0.59951	0.857482	0.46225	0.661373	0.203	0.17	0.1978	0.241	0.359963	0.100219	0.151562	0.132012	0.138502	0.124008	0.210696	0.143355	0.450721	0.12883	0.168706	0.164886	0.122697	0.107275	0.267979	0.171617	0.65233	0.148607	0.194149	0.149079	0.138996	0.159176	0.269159	0.21688
o__Chloroflexi_unclassified	0.3049	0.5385	no	0.441125	0.801227	0.144127	0.418869	0.0008	0.0004	0.0021	0	0	0	0	0	0	0	0.003098	0	0	0	0.009828	0	0	0	0.006742	0	0	0	0	0	0	0	0	0
o__Proteobacteria_unclassified	0.3049	0.5385	no	0.441125	0.801227	0.144127	0.418869	0.0007	0.0006	0.0017	0	0	0	0	0	0	0	0.004648	0	0	0	0.004914	0	0	0	0.008427	0	0	0	0	0	0	0	0	0
o__Solibacterales	0.3049	0.5385	no	0.317311	0.641833	0.144127	0.418869	0.0008	0.0004	0	0.0021	0	0	0	0	0.003078	0	0	0	0	0	0	0	0	0	0	0	0	0.011186	0	0	0	0.006007	0	0
o__Solirubrobacterales	0.3364	0.5385	no	0.317311	0.641833	0.537739	0.694579	0.0005	0	0.0004	0.0009	0	0	0	0	0	0	0	0	0	0	0	0	0	0	0.003371	0	0	0	0	0	0	0.004505	0.003024	0
o__Corynebacteriales	0.3491	0.5385	no	0.344562	0.681468	0.400814	0.582433	0.1154	0.0889	0.1104	0.147	0.06967	0.006264	0.03368	0.404391	0.120035	0.016105	0.041829	0.019548	0.092543	0.024461	0.037672	0.471855	0.113933	0.039284	0.058989	0.044554	0.118454	0.030361	0.051092	0.572864	0.15953	0.01802	0.128531	0.096904
o__Catenulisporales	0.3656	0.5385	no	0.643954	0.857482	0.144127	0.418869	0.0006	0.0008	0.001	0	0	0	0	0	0	0	0.006197	0	0	0	0.004914	0	0	0.003022	0	0	0	0	0	0	0	0	0	0
o__11-24	0.3679	0.5385	no	NA	NA	0.317311	0.475966	0.0001	0	0	0.0004	0	0	0	0	0	0	0	0	0	0	0	0	0	0	0	0	0	0.003196	0	0	0	0	0	0
o__Actinomycetales	0.3679	0.5385	no	0.317311	0.641833	NA	NA	0.0001	0.0004	0	0	0	0	0	0	0	0.003221	0	0	0	0	0	0	0	0	0	0	0	0	0	0	0	0	0	0
o__Brevibacillales	0.3679	0.5385	no	0.317311	0.641833	0.317311	0.475966	0.0001	0	0.0004	0	0	0	0	0	0	0	0	0	0	0.003262	0	0	0	0	0	0	0	0	0	0	0	0	0	0
o__Bryobacterales	0.3679	0.5385	no	NA	NA	0.317311	0.475966	0.0002	0	0	0.0006	0	0	0	0	0	0	0	0	0	0	0	0	0	0	0	0	0	0	0	0	0	0.004505	0	0
o__Candidatus_Adlerbacteria	0.3679	0.5385	no	NA	NA	0.317311	0.475966	0.0001	0	0	0.0004	0	0	0	0	0	0	0	0	0	0	0	0	0	0	0	0	0	0.003196	0	0	0	0	0	0
o__Candidatus_Saccharibacteria_unclassified	0.3679	0.5385	no	NA	NA	0.317311	0.475966	0.0003	0	0	0.0008	0	0	0	0	0	0	0	0	0	0	0	0	0	0	0	0	0	0.006392	0	0	0	0	0	0
o__Clostridia_unclassified	0.3679	0.5385	no	0.317311	0.641833	NA	NA	0.0011	0.0033	0	0	0	0	0	0	0	0	0.026337	0	0	0	0	0	0	0	0	0	0	0	0	0	0	0	0	0
o__Gammaproteobacteria_unclassified	0.3679	0.5385	no	0.317311	0.641833	NA	NA	0.0019	0.0056	0	0	0	0	0	0.045118	0	0	0	0	0	0	0	0	0	0	0	0	0	0	0	0	0	0	0	0
o__IMCC26256	0.3679	0.5385	no	0.317311	0.641833	NA	NA	0.0003	0.0008	0	0	0	0	0	0	0	0	0.006197	0	0	0	0	0	0	0	0	0	0	0	0	0	0	0	0	0
o__MBNT15_unclassified	0.3679	0.5385	no	0.317311	0.641833	NA	NA	0.0003	0.0008	0	0	0	0	0	0.006684	0	0	0	0	0	0	0	0	0	0	0	0	0	0	0	0	0	0	0	0
o__Methylomirabilales	0.3679	0.5385	no	NA	NA	0.317311	0.475966	0.0001	0	0	0.0004	0	0	0	0	0	0	0	0	0	0	0	0	0	0	0	0	0	0.003196	0	0	0	0	0	0
o__Nitrosomonadales	0.3679	0.5385	no	NA	NA	0.317311	0.475966	0.0001	0	0	0.0004	0	0	0	0	0	0	0	0	0	0	0	0	0	0	0	0	0	0	0	0	0.003159	0	0	0
o__Planctomycetales	0.3679	0.5385	no	0.317311	0.641833	0.317311	0.475966	0.0001	0	0.0004	0	0	0	0	0	0	0	0	0	0	0	0	0.003508	0	0	0	0	0	0	0	0	0	0	0	0
o__Polyangiales	0.3679	0.5385	no	NA	NA	0.317311	0.475966	0.0001	0	0	0.0004	0	0	0	0	0	0	0	0	0	0	0	0	0	0	0	0	0	0.003196	0	0	0	0	0	0
o__Pseudonocardiales	0.3679	0.5385	no	0.317311	0.641833	0.317311	0.475966	0.0002	0	0.0006	0	0	0	0	0	0	0	0	0	0	0	0	0	0	0	0.005056	0	0	0	0	0	0	0	0	0
o__Reyranellales	0.3679	0.5385	no	0.317311	0.641833	0.317311	0.475966	0.0001	0	0.0004	0	0	0	0	0	0	0	0	0	0	0	0	0	0	0	0	0.0033	0	0	0	0	0	0	0	0
o__S0134_terrestrial_group_unclassified	0.3679	0.5385	no	NA	NA	0.317311	0.475966	0.0002	0	0	0.0005	0	0	0	0	0	0	0	0	0	0	0	0	0	0	0	0	0	0	0.004379	0	0	0	0	0
o__SJA-15	0.3679	0.5385	no	0.317311	0.641833	NA	NA	0.0001	0.0004	0	0	0	0	0	0	0	0.003221	0	0	0	0	0	0	0	0	0	0	0	0	0	0	0	0	0	0
o__Streptomycetales	0.3679	0.5385	no	NA	NA	0.317311	0.475966	0.0005	0	0	0.0016	0	0	0	0	0	0	0	0	0	0	0	0	0	0	0	0	0	0	0	0	0.012636	0	0	0
o__Streptosporangiales	0.3679	0.5385	no	NA	NA	0.317311	0.475966	0.0001	0	0	0.0004	0	0	0	0	0	0	0	0	0	0	0	0	0	0	0	0	0	0	0.00292	0	0	0	0	0
o__Subgroup_13	0.3679	0.5385	no	NA	NA	0.317311	0.475966	0.0001	0	0	0.0004	0	0	0	0	0	0	0	0	0	0	0	0	0	0	0	0	0	0	0	0	0	0.003003	0	0
o__Subgroup_7	0.3679	0.5385	no	0.317311	0.641833	0.317311	0.475966	0.0003	0	0.0008	0	0	0	0	0	0	0	0	0	0	0	0	0	0	0	0.006742	0	0	0	0	0	0	0	0	0
o__Vicinamibacterales	0.3679	0.5385	no	0.317311	0.641833	0.317311	0.475966	0.0001	0	0.0004	0	0	0	0	0	0	0	0	0	0.003428	0	0	0	0	0	0	0	0	0	0	0	0	0	0	0
o__Caulobacterales	0.4013	0.579	no	0.728454	0.904558	0.160148	0.451327	0.0015	0.0016	0.0021	0.0008	0	0.003132	0.004593	0	0	0	0	0.004887	0	0	0.003276	0.007016	0.003506	0.003022	0	0	0	0	0	0	0	0	0	0.006153
o__Firmicutes_unclassified	0.4179	0.5921	no	0.528612	0.824399	0.752714	0.853688	1.3112	1.5095	1.2239	1.2001	1.52113	1.29189	2.03766	1.59919	1.61586	1.62337	1.29051	1.09634	0.915151	0.379968	1.77878	1.4524	0.189304	1.33112	1.60113	2.14356	0.699044	1.91272	0.795574	1.16415	1.30309	1.66234	1.01313	1.05056
o__Rhizobiales	0.4221	0.5921	no	0.188313	0.641833	0.596799	0.733611	0.0075	0.0052	0.011	0.0063	0	0	0	0	0.006156	0	0.012394	0.022807	0.008569	0.006523	0.014741	0	0	0.003022	0.038764	0.016502	0.011679	0	0.011678	0.015075	0.004739	0.004505	0	0.003076
o__Myxococcales	0.4401	0.6089	no	0.300776	0.641833	0.201643	0.475966	0.0022	0.0031	0.0011	0.0024	0	0.004698	0	0.011697	0	0.008052	0	0	0	0	0	0	0	0	0.008427	0	0	0.003196	0.004379	0.005025	0.006318	0	0	0
o__Gastranaerophilales	0.4619	0.6304	no	0.752714	0.904558	0.293622	0.475966	0.1387	0.1631	0.1982	0.0547	0.824431	0.015659	0.047459	0	0.007695	0.064419	0.257173	0.087968	0.735206	0.008154	0.560169	0.026312	0.005258	0.024175	0.096068	0.130363	0.008342	0.004794	0.014598	0.0067	0.03159	0.196717	0.007561	0.167659
o__Frankiales	0.477	0.6424	no	0.826444	0.942994	0.393769	0.581278	0.0099	0.0087	0.01	0.011	0.006635	0.006264	0	0	0	0.012884	0.037182	0.006516	0.003428	0.011415	0.022931	0	0	0	0.042135	0	0.008342	0.006392	0.011678	0.008375	0	0.010512	0.022682	0.019996
o__Fusobacteriales	0.5321	0.7033	no	0.522431	0.824399	0.272938	0.475966	0.0065	0.0063	0.0079	0.0053	0	0.004698	0.01684	0	0.004617	0	0.003098	0.021177	0	0.009785	0.019655	0.012279	0.008764	0.004533	0	0.008251	0	0	0.018977	0	0.004739	0	0	0.018458
o__KD4-96_unclassified	0.5702	0.7033	no	0.487453	0.824399	0.583581	0.733611	0.0065	0.0046	0.0067	0.0081	0	0	0	0.010026	0	0	0.015492	0.011403	0	0	0.013103	0	0	0.013598	0.015169	0.011551	0	0	0.018977	0.01675	0	0.007508	0.013609	0.007691
o__Bacteroidales	0.5813	0.7033	no	0.752714	0.904558	0.528612	0.694579	37.3433	35.4031	37.2203	39.4064	20.7717	51.7053	34.9816	24.6746	36.5676	40.1656	34.0677	40.2909	51.3085	41.1099	24.0463	37.2099	38.8687	48.23	32.9513	24.038	41.669	41.2697	49.9256	29.531	39.9236	37.7727	42.9565	32.2028
o__Alicyclobacillales	0.5919	0.7033	no	0.317311	0.641833	0.317311	0.475966	0.001	0.0017	0	0.0013	0	0	0	0	0	0	0.013943	0	0	0	0	0	0	0	0	0	0	0	0	0	0	0	0.010585	0
o__Gaiellales	0.5919	0.7033	no	0.317311	0.641833	0.317311	0.475966	0.0007	0.0014	0	0.0006	0	0	0	0	0	0	0.010845	0	0	0	0	0	0	0	0	0	0.005005	0	0	0	0	0	0	0
o__Gammaproteobacteria_Incertae_Sedis	0.5919	0.7033	no	0.317311	0.641833	0.927264	0.958173	0.0004	0	0.0007	0.0006	0	0	0	0	0	0	0	0	0	0	0	0	0.005258	0	0	0	0	0	0	0	0	0.004505	0	0
o__Gemmatales	0.5919	0.7033	no	0.317311	0.641833	0.317311	0.475966	0.0003	0.0004	0	0.0004	0	0	0	0	0	0	0.003098	0	0	0	0	0	0	0	0	0	0	0	0	0	0	0	0.003024	0
o__JG30-KF-CM66_unclassified	0.5919	0.7033	no	0.927264	0.959611	0.317311	0.475966	0.0003	0.0004	0.0006	0	0	0	0	0	0	0.003221	0	0	0	0	0.004914	0	0	0	0	0	0	0	0	0	0	0	0	0
o__Nitrospirales	0.5919	0.7033	no	0.927264	0.959611	0.317311	0.475966	0.0004	0.0004	0.0008	0	0	0.003132	0	0	0	0	0	0	0	0	0	0	0	0	0.006742	0	0	0	0	0	0	0	0	0
o__Xanthomonadales	0.5919	0.7033	no	0.317311	0.641833	0.927264	0.958173	0.0004	0	0.0009	0.0004	0	0	0	0	0	0	0	0	0.006855	0	0	0	0	0	0	0	0	0	0.00292	0	0	0	0	0
o__TK10_unclassified	0.6935	0.8145	no	0.441125	0.801227	0.537739	0.694579	0.002	0.001	0.0033	0.0016	0	0	0.007655	0	0	0	0	0	0	0	0.00819	0	0	0	0.018539	0	0	0	0.013138	0	0	0	0	0
o__Ktedonobacterales	0.728	0.8451	no	0.916359	0.959611	0.59951	0.733611	0.113	0.1066	0.1177	0.1147	0.122752	0.128406	0.122474	0.025066	0.0277	0.109513	0.204499	0.112403	0.082261	0.122307	0.119568	0.045607	0	0.14807	0.308429	0.115512	0.166836	0.13103	0.141598	0.026801	0.045806	0.142658	0.195064	0.067679
o__Mycoplasmatales	0.7512	0.8577	no	0.927264	0.959611	0.537739	0.694579	0.0449	0.0392	0.0456	0.05	0.313516	0	0	0	0	0	0	0	0.365032	0	0	0	0	0	0	0	0.395402	0	0	0	0.004739	0	0	0
o__AD3_unclassified	0.7558	0.8577	no	0.916359	0.959611	0.59951	0.733611	0.1189	0.1131	0.1178	0.126	0.092894	0.089258	0.136252	0.121986	0.166202	0.125618	0.103799	0.06842	0.10454	0.094584	0.099913	0.121034	0.191057	0.057415	0.155057	0.118812	0.136806	0.116649	0.148896	0.170854	0.194279	0.120133	0.078631	0.04153
o__Actinobacteriota_unclassified	0.7995	0.8972	no	0.927264	0.959611	0.537739	0.694579	0.0008	0.0008	0.0006	0.0011	0	0	0	0	0	0	0.006197	0	0	0	0	0	0	0	0	0.00495	0	0	0.00292	0	0	0	0.006049	0
o__RBG-13-54-9	0.8249	0.9024	no	0.907869	0.959611	0.487453	0.686866	0.0063	0.0097	0.0066	0.0026	0	0	0.021433	0	0	0	0.049576	0.006516	0	0.004892	0.024569	0.003508	0	0	0.020225	0	0	0	0.007299	0	0	0.003003	0.010585	0
o__Acidaminococcales	0.827	0.9024	no	0.528612	0.824399	1	1	0.0634	0.0591	0.0638	0.0672	0.049764	0.048544	0.055113	0.025066	0.032317	0.035431	0.063519	0.162904	0.056554	0.0424	0.058965	0.036836	0.033304	0.045327	0.067416	0.169967	0.090092	0.03835	0.046713	0.053601	0.026852	0.034538	0.081655	0.166121
o__WPS-2_unclassified	0.8309	0.9024	no	0.661003	0.857482	0.82248	0.912095	0.0062	0.0068	0.0062	0.0054	0.014929	0	0.013778	0	0.004617	0.008052	0	0.013032	0.011996	0.008154	0.022931	0	0	0	0.006742	0	0	0.006392	0.023356	0	0.004739	0.00901	0	0
o__Acidobacteriota_unclassified	0.8576	0.9215	no	0.782595	0.904558	0.643954	0.777763	0.0012	0.001	0.0015	0.001	0	0	0.004593	0	0	0	0	0.003258	0	0	0	0	0	0	0.005056	0.006601	0.008342	0	0	0	0	0	0	0
o__unclassified	0.8981	0.9548	no	0.674424	0.857482	0.752714	0.853688	0.0952	0.1069	0.087	0.0917	0.034835	0.12684	0.128598	0.006684	0.104646	0.09985	0.086757	0.267162	0.058268	0.135353	0.17362	0.010525	0.057843	0.064969	0.12472	0.070957	0.118454	0.147009	0.118241	0.021776	0.083714	0.087096	0.151213	0.006153
o__Eggerthellales	0.9116	0.9591	no	0.674424	0.857482	0.752714	0.853688	0.0521	0.051	0.0527	0.0526	0.053082	0.054807	0.04899	0.045118	0.036934	0.035431	0.065068	0.06842	0.066837	0.058707	0.08681	0.049115	0.045573	0.043817	0.055618	0.014851	0.070071	0.044742	0.020437	0.073702	0.048965	0.043548	0.033267	0.086137
o__Thermodesulfovibrionia_unclassified	0.9454	0.9844	no	0.782595	0.904558	0.890265	0.958173	0.0015	0.001	0.0017	0.0018	0	0	0.003062	0	0	0	0	0.004887	0.008569	0	0	0	0	0	0.005056	0	0	0	0.008759	0	0	0.006007	0	0
o__Anaerolineales	0.9677	0.9925	no	0.762885	0.904558	0.898396	0.958173	0.0016	0.0014	0.0015	0.0019	0	0.003132	0	0	0	0.004831	0	0.003258	0.003428	0.004892	0	0	0	0	0	0.0033	0.005005	0	0.010218	0	0	0	0	0
o__RF39	0.9827	0.9925	no	1	1	0.752714	0.853688	0.0518	0.053	0.0514	0.051	0.077964	0.097087	0.058175	0.025066	0.040012	0.020936	0.048026	0.057016	0.061696	0.022831	0.08681	0.052623	0.059596	0.055904	0.053933	0.018152	0.030031	0.039948	0.077368	0.018425	0.06318	0.04505	0.068046	0.066141
o__Rokubacteriales	0.9901	0.9925	no	0.951886	0.973768	0.951886	0.972806	0.003	0.0033	0.0031	0.0027	0	0	0.010716	0	0	0	0.012394	0.003258	0	0	0	0	0.005258	0.006044	0.013483	0	0	0	0	0	0.004739	0.00901	0.007561	0
o__Saccharimonadales	0.9925	0.9925	no	0.916359	0.959611	0.916359	0.958173	0.5603	0.5045	0.6044	0.5719	0.421339	0.342938	0.555726	0.432799	0.658654	0.291498	0.596455	0.736324	1.79431	0.091323	0.474997	0.233296	0.38562	0.552995	0.677532	0.625413	0.276948	0.089484	0.537195	0.606365	0.845035	0.274804	0.63963	1.30589

## Sheet: Family
Family	kruskal.test.p_value	q_value	significance	kruskal.test.p_value(KP vs DSS)	q_value(KP vs DSS)	kruskal.test.p_value(NC vs DSS)	q_value(NC vs DSS)	mean	mean_KP	mean_DSS	mean_NC	KP_8	KP_7	KP_6	KP_5	KP_4	KP_3	KP_2	KP_1	DSS_8	DSS_7	DSS_6	DSS_5	DSS_4	DSS_3	DSS_2	DSS_1	NC_8	NC_7	NC_6	NC_5	NC_4	NC_3	NC_2	NC_1
f__Micrococcaceae	0.0005	0.0558	no	0.0274232	0.282067	0.00865154	0.108865	0.1774	0.0687	0.1577	0.3058	0.104505	0.057939	0.124005	0.028408	0.035395	0	0.048026	0.1515	0.181659	0.123938	0.219481	0.08946	0.08063	0.060437	0.219102	0.287129	0.407081	0.268452	0.364942	0.246231	0.230608	0.174192	0.371983	0.383
f__Pasteurellaceae	0.0008	0.0558	no	0.0190165	0.282067	0.0356919	0.215579	0.2025	0.026	0.1824	0.3991	0	0.025055	0	0	0	0	0.092954	0.089597	0.071978	0.075015	0.08681	0.099984	0.073618	0.0831	0.557868	0.410891	0.46881	0.349946	0.475885	0.453936	0.461215	0.37091	0.347789	0.264562
f__Erysipelatoclostridiaceae	0.0011	0.0558	no	0.141482	0.531288	0.00232209	0.0549623	0.5522	0.9488	0.5505	0.1571	0.963771	1.92452	0.569504	0.888993	1.42965	0.212584	1.29051	0.311146	0.203938	0.295168	0.781288	0.643758	0.594205	0.344489	0.793825	0.747525	0.056724	0.103865	0.091965	0.227806	0.197438	0.180199	0.058973	0.339932
f__Bacteroidaceae	0.0014	0.0558	no	0.0742034	0.464578	0.0032759	0.0549623	5.8856	4.0946	12.2166	1.3456	2.92615	8.70028	3.62064	2.46813	7.80228	2.57678	1.72895	2.93389	12.8824	15.9619	2.87619	27.022	21.0286	11.143	5.61408	1.20462	0.972656	0.787779	2.57795	0.748744	1.63953	1.94465	0.73187	1.36127
f__Rhodospirillaceae	0.0017	0.0558	no	0.59951	0.792013	0.00232209	0.0549623	0.3383	0.5384	0.4095	0.067	0.844337	0.580958	0.18218	0.075197	0.293932	0.510525	0.269567	1.55084	0.083975	0.676767	0.25224	0.214001	0.269934	0.318803	1.26742	0.193069	0.006673	0.027165	0.150356	0.0067	0.023693	0.175694	0.095264	0.050759
f__Thermoactinomycetaceae	0.0024	0.0609	no	0.0274232	0.282067	0.0742034	0.30283	0.1522	0.0794	0.1572	0.2198	0.034835	0.043846	0.045928	0.055144	0.073868	0.061199	0.164219	0.156387	0.111395	0.133723	0.132672	0.133312	0.161259	0.089144	0.305058	0.191419	0.280285	0.2317	0.245241	0.247906	0.268516	0.187707	0.17087	0.126129
f__Eggerthellaceae	0.0026	0.0609	no	0.115184	0.531288	0.0032759	0.0549623	0.3447	0.2722	0.2066	0.5553	0.272046	0.353899	0.356705	0.267366	0.24007	0.162659	0.281961	0.242726	0.317047	0.23483	0.191637	0.099984	0.089394	0.342978	0.256181	0.120462	0.527203	0.49376	0.211666	0.768844	0.379081	0.447494	0.653239	0.961346
f__Peptostreptococcaceae	0.0032	0.062	no	0.0208626	0.282067	0.00232209	0.0549623	0.1331	0.0415	0.3387	0.019	0.016588	0.12684	0.04899	0.013368	0.024623	0.049925	0.037182	0.014661	0.913438	0.146769	0.113017	0.05964	0.021034	0.042306	0.999444	0.414191	0	0.015979	0.018977	0.011725	0.030011	0.042046	0.012097	0.021534
f__Clostridiales_unclassified	0.0034	0.062	no	0.0032759	0.235865	0.0742034	0.30283	4.9474	8.2895	2.6354	3.9172	14.7817	4.54118	6.01194	3.9119	4.22123	9.6742	12.1863	10.9878	1.10024	1.02575	1.70671	3.13284	4.19625	4.55995	2.3781	2.9835	5.52228	5.12296	5.10481	3.65159	2.26501	2.30655	4.20371	3.16091
f__Helicobacteraceae	0.0046	0.0754	no	0.752714	0.878844	0.0157143	0.16949	2.4236	3.5191	2.8793	0.8724	8.91281	1.37488	1.30129	4.48841	2.7962	3.81041	2.74214	2.72701	0.766054	0.451721	1.45775	5.2062	5.47054	4.07645	2.45563	3.15016	0.904253	0.369122	2.23491	0.450586	1.2794	1.11273	0.244965	0.383
f__Mitochondria	0.0064	0.0776	no	0.00203625	0.235865	0.0969245	0.375272	0.0033	0.0063	0.0004	0.0033	0.006635	0.004698	0.006124	0.008355	0.010772	0.004831	0.009295	0	0	0	0	0.003508	0	0	0	0	0	0	0	0.00335	0	0.010512	0.007561	0.004614
f__Bacteroidota_unclassified	0.0066	0.0776	no	0.0204881	0.282067	0.00230484	0.0549623	0.0482	0.0571	0.0157	0.0718	0.068011	0	0.056644	0.078539	0.078484	0.062809	0.094503	0.017919	0.02742	0.013046	0.029483	0	0	0.010576	0.016854	0.028053	0.08175	0.156597	0.112402	0.023451	0.074237	0.037541	0.037803	0.050759
f__Enterobacteriaceae	0.0066	0.0776	no	0.0157143	0.282067	0.0032759	0.0549623	3.9662	1.9289	9.4939	0.4759	0.059717	0.335108	0.094917	11.6956	1.41888	0.070861	1.3246	0.431695	4.03763	31.8358	5.35273	14.0329	11.949	0.244768	3.55283	4.94555	0.080081	0.35474	0.090506	0.130653	0.641279	0.067575	1.16887	1.27359
f__Methylophilaceae	0.0067	0.0776	no	0.527395	0.766677	0.0355562	0.215579	0.0398	0.013	0.0315	0.0748	0	0.006264	0.007655	0.018381	0.036934	0.011273	0.017042	0.006516	0	0.009785	0	0.012279	0.042068	0.009065	0.116293	0.062706	0.110112	0.08469	0.075908	0.087102	0.108986	0.06307	0.036291	0.032301
f__Clostridiales_Family_XIV._Incertae_Sedis	0.0071	0.0776	no	0.0550088	0.425883	0.00422923	0.0638614	0.0579	0.0299	0.1419	0.002	0	0.05011	0.03368	0	0	0	0.116193	0.039097	0.01371	0.006523	0.537238	0.129804	0.12445	0	0.148315	0.174917	0	0	0.016057	0	0	0	0	0
f__Acetobacteraceae	0.0093	0.0907	no	0.0356919	0.342642	0.0032759	0.0549623	0.2059	0.1365	0.2913	0.19	0.051423	0.090824	0.075015	0.093578	0.087718	0.049925	0.342381	0.301372	0.289627	0.32126	0.286636	0.359592	0.320766	0.278009	0.267979	0.206271	0.233571	0.18536	0.230643	0.21608	0.225869	0.189209	0.131555	0.107671
f__UCG-010	0.0094	0.0907	no	0.0928919	0.47773	0.00113133	0.0549623	0.3343	0.3578	0.1544	0.4908	0.427974	0.073598	0.255664	0.135354	0.741755	0.180375	0.501952	0.545727	0.238214	0.185907	0.149051	0.033328	0.061349	0.210017	0.192136	0.165017	0.378718	0.449018	0.256919	0.221106	0.683925	0.285315	0.306962	1.34435
f__Atopobiaceae	0.0108	0.0984	no	0.115184	0.531288	0.0587074	0.30283	0.0873	0.073	0.0868	0.1021	0.0564	0.051676	0.078077	0.083552	0.072329	0.075693	0.086757	0.079823	0.063409	0.065231	0.094999	0.09823	0.098158	0.078568	0.114607	0.080858	0.118454	0.102267	0.100724	0.125628	0.113724	0.088598	0.098288	0.069217
f__Anaerovoracaceae	0.0143	0.1179	no	0.752714	0.878844	0.0356919	0.215579	0.4134	0.2294	0.4563	0.5545	0.461151	0.20357	0.303123	0.106947	0.25392	0.13367	0.199851	0.172678	0.440438	2.0939	0.176895	0.057886	0.089394	0.268943	0.320227	0.20297	0.36704	0.524121	0.335747	0.917923	0.443841	0.381421	0.437005	1.02903
f__Akkermansiaceae	0.0147	0.1179	no	0.59951	0.792013	0.0157143	0.16949	0.7229	0.5443	0.6121	1.0123	0.681773	0.513624	0.365891	0.342563	0.898724	0.847116	0.391956	0.312775	0.306764	0.456614	0.424222	0.389412	0.892184	0.809851	0.878095	0.739274	0.895911	0.899634	0.846666	0.725293	1.54949	1.49565	0.896691	0.789073
f__Monoglobaceae	0.0151	0.1179	no	0.636254	0.823026	0.0587074	0.30283	0.0758	0.0254	0.1157	0.0863	0.026541	0.029753	0.022964	0	0.032317	0.017715	0.052674	0.021177	0.728351	0.026092	0.031121	0.003508	0	0.040795	0.075843	0.019802	0.045046	0.09268	0.036494	0.098827	0.151632	0.031535	0.16331	0.070755
f__Moraxellaceae	0.0177	0.1264	no	0.0591504	0.425883	0.00596433	0.0818741	0.0079	0.004	0.0182	0.0015	0	0.009396	0	0	0	0	0.007746	0.014661	0.005141	0.009785	0.011465	0.012279	0.017528	0.0831	0	0.006601	0	0.003196	0	0	0.003159	0.006007	0	0
f__Muribaculaceae	0.0179	0.1264	no	0.293622	0.557228	0.0208626	0.207045	23.6465	21.843	18.5588	30.5378	10.1221	35.9881	23.1996	15.1998	22.0141	22.112	20.1757	25.9326	34.6746	20.1073	11.264	8.23905	14.8481	26.8535	16.1866	16.297	34.3933	33.9736	34.4228	24.0737	30.3202	25.0267	36.0113	26.0809
f__Bacillaceae	0.0185	0.1264	no	0.0157143	0.282067	0.752714	0.881084	0.2426	0.1577	0.291	0.2792	0.06967	0.136236	0.1485	0.105275	0.130807	0.053146	0.342381	0.275307	0.212507	0.316368	0.280085	0.278903	0.313754	0.194908	0.431463	0.30033	0.373713	0.327575	0.325528	0.350084	0.341173	0.189209	0.17087	0.155354
f__Chloroplast_unclassified	0.028	0.1755	no	0.014214	0.282067	0.0733525	0.30283	0.0075	0.0036	0.0119	0.0069	0	0	0	0.003342	0	0.004831	0.010845	0.009774	0.011996	0.013046	0.024569	0.010525	0.014023	0.006044	0.015169	0	0.006673	0.009588	0.007299	0.008375	0.012636	0.010512	0	0
f__Butyricicoccaceae	0.0281	0.1755	no	0.0459994	0.389642	0.674424	0.834738	0.1704	0.3053	0.1178	0.088	0.260434	0.045412	0.263319	0.227261	0.144658	0.36397	0.968272	0.16942	0.111395	0.027723	0.067155	0.163132	0.241889	0.089144	0.048877	0.193069	0.076745	0.055928	0.113862	0.108878	0.112145	0.108119	0.07107	0.056912
f__Ruminococcaceae	0.0289	0.1755	no	0.0157143	0.282067	0.0356919	0.215579	2.3034	2.7978	1.547	2.5655	4.40913	0.963044	1.83252	3.22845	3.65491	3.23225	2.7406	2.32138	2.67519	0.728951	1.35456	0.80689	1.54423	2.17723	1.49664	1.59241	2.11215	2.03736	3.98955	2.59464	2.51457	3.3502	0.981371	2.94403
f__Brevibacteriaceae	0.0381	0.2031	no	NA	NA	0.0645	0.30283	0.0009	0	0	0.0028	0	0	0	0	0	0	0	0	0	0	0	0	0	0	0	0	0	0	0.00292	0	0	0	0.012097	0.007691
f__Elsterales_unclassified	0.0381	0.2031	no	NA	NA	0.0645	0.30283	0.0004	0	0	0.0013	0	0	0	0	0	0	0	0	0	0	0	0	0	0	0	0	0	0.003196	0.00292	0	0	0	0.004536	0
f__Morganellaceae	0.0381	0.2031	no	0.0645	0.442286	0.0645	0.30283	0.0454	0	0.1363	0	0	0	0	0	0	0	0	0	0	0.019569	0	0	1.06747	0	0	0.0033	0	0	0	0	0	0	0	0
f__Veillonellaceae	0.0401	0.2031	no	0.280888	0.557228	0.171852	0.483979	0.0301	0.0119	0.0303	0.0482	0	0	0	0.025066	0.009233	0	0.051125	0.009774	0	0	0.022931	0.03859	0.019281	0.009065	0.112922	0.039604	0.02002	0.035154	0.036494	0.085427	0.048965	0.01802	0.093752	0.047683
f__Rhodospirillales_unclassified	0.0412	0.2031	no	0.0428256	0.38543	0.82248	0.932436	0.0389	0.109	0.004	0.0037	0.776325	0.015659	0.015309	0	0.004617	0.011273	0.007746	0.040726	0.008569	0	0	0	0.005258	0	0.006742	0.011551	0.013347	0	0.004379	0	0	0	0.006049	0.006153
f__Clostridia_UCG-014_unclassified	0.0415	0.2031	no	0.400814	0.679026	0.0928919	0.369123	1.1375	1.3959	1.2886	0.7281	1.63559	1.44378	0.863442	1.68942	0.869485	1.21753	2.18907	1.25924	3.05736	0.72732	1.76404	1.07702	0.364586	0.663292	1.10057	1.55445	0.333673	0.359534	0.778057	0.509213	0.548088	0.396438	1.41081	1.48893
f__Subgroup_2_unclassified	0.0421	0.2031	no	0.674424	0.823026	0.0459994	0.257256	0.0442	0.0298	0.039	0.0637	0.021565	0.032884	0.022964	0.050131	0.044628	0.024157	0.032534	0.009774	0.010283	0	0.021293	0.028066	0.040315	0.006044	0.134832	0.070957	0.095097	0.071907	0.077368	0.078727	0.075816	0.048053	0.040827	0.021534
f__Porphyromonadaceae	0.0454	0.2118	no	0.125458	0.531288	0.0272785	0.207045	0.002	0.0014	0.0048	0	0	0	0	0	0	0	0.010845	0	0	0	0.006552	0.012279	0	0.004533	0	0.014851	0	0	0	0	0	0	0	0
f__Prevotellaceae	0.0465	0.2118	no	0.0157143	0.282067	0.115184	0.414082	1.3549	1.4412	0.8326	1.7908	1.57587	1.11964	1.61666	1.3903	0.660193	1.76832	1.06123	2.33767	0.616956	0.588705	0.997494	0.291182	0.599464	2.06693	0.45843	1.04125	1.2763	0.751027	3.47133	0.623116	1.34416	5.50058	0.78933	0.570655
f__Hafniaceae	0.0512	0.2267	no	0.14758	0.531288	0.0272785	0.207045	0.0053	0.0042	0.0116	0	0	0	0	0	0	0	0.015492	0.017919	0	0.022831	0	0.021049	0.028045	0.021153	0	0	0	0	0	0	0	0	0	0
f__Lachnospiraceae	0.0539	0.2267	no	0.247996	0.557228	0.0274232	0.207045	23.6261	23.078	18.8061	28.9943	20.8795	21.0727	31.3197	29.1496	24.3517	19.0166	18.5335	20.301	12.0066	8.71969	35.6199	19.4548	11.3267	23.7637	12.6793	26.8779	26.6471	28.6541	16.2545	42.0436	29.0439	27.4143	29.3065	32.5904
f__Staphylococcaceae	0.0539	0.2267	no	0.0273095	0.282067	0.114916	0.414082	0.1186	0.185	0.0626	0.1082	0.157587	0.170686	0.114819	0.375984	0.030778	0.225468	0.390407	0.014661	0.149098	0.004892	0	0.287674	0	0.012087	0.033708	0.013201	0.271943	0.020773	0.046713	0.443886	0.017375	0.03604	0.013609	0.015382
f__Christensenellaceae	0.0553	0.2267	no	0.528612	0.766677	0.0356919	0.215579	0.0656	0.0375	0.0348	0.1245	0.039812	0.086126	0.018371	0.010026	0.030778	0.045094	0.030985	0.039097	0.039417	0.030984	0.011465	0.015787	0	0.077057	0.077529	0.026403	0.130132	0.207731	0.086126	0.036851	0.071078	0.055561	0.016633	0.392229
f__Peptococcaceae	0.0641	0.255	no	0.0742034	0.464578	0.0274232	0.207045	0.4625	0.559	0.2962	0.5322	0.290293	0.208268	0.517453	0.459536	0.744833	1.14345	0.754477	0.353501	0.327329	0.081538	0.150689	0.208739	0.087641	0.403415	0.776971	0.333333	0.300305	0.610409	0.662735	0.546064	0.418569	0.75083	0.471784	0.496824
f__Beijerinckiaceae	0.0653	0.255	no	0.0272785	0.282067	0.910682	0.952496	0.0022	0	0.0031	0.0037	0	0	0	0	0	0	0	0	0	0.006523	0	0	0	0.003022	0.010112	0.00495	0	0	0.011678	0.008375	0.004739	0.004505	0	0
f__Acidobacteriales_unclassified	0.0673	0.2567	no	0.525552	0.766677	0.247648	0.483979	0.0241	0.0149	0.0249	0.0324	0	0	0.022964	0.015039	0.021545	0.009663	0.012394	0.037468	0.018851	0.011415	0.027845	0	0.021034	0	0.057304	0.062706	0.040041	0.031959	0.056931	0.01675	0.036329	0.024027	0.030243	0.023072
f__Clostridiales_Family_XIII._Incertae_Sedis	0.0816	0.3041	no	0.178259	0.557228	0.782595	0.902075	0.0328	0.0595	0.0355	0.0033	0.091235	0.014093	0	0.137025	0.009233	0.061199	0	0.162904	0	0	0.181809	0	0	0	0	0.10231	0	0	0	0.020101	0.006318	0	0	0
f__Clostridia_vadinBB60_group_unclassified	0.0861	0.3138	no	0.674424	0.823026	0.0459994	0.257256	0.1318	0.264	0.0962	0.0353	1.38013	0.03445	0.122474	0.168775	0.018467	0.048315	0.052674	0.28671	0.01371	0.052184	0.209654	0.092968	0.063101	0.031729	0.195507	0.110561	0.030031	0.009588	0.059851	0.00335	0.058442	0.073581	0.012097	0.035378
f__Pseudomonadaceae	0.0891	0.3177	no	0.643429	0.823026	0.0272785	0.207045	0.0276	0.0754	0.0073	0	0	0	0.007655	0.584864	0.010772	0	0	0	0	0.008154	0.009828	0	0.017528	0.022664	0	0	0	0	0	0	0	0	0	0
f__Erysipelotrichaceae	0.0975	0.3402	no	0.0587074	0.425883	0.0742034	0.30283	0.55	0.4609	0.7259	0.4634	0.39148	0.538678	0.485303	0.447839	0.634031	0.289888	0.430687	0.469162	0.311906	0.208738	0.447152	0.271887	0.338294	0.28103	3.58822	0.359736	0.321994	0.300411	0.550333	0.482412	0.467533	0.527082	0.586705	0.470675
f__Alphaproteobacteria_unclassified	0.1241	0.3914	no	0.144127	0.531288	NA	NA	0.0003	0.0008	0	0	0	0.003132	0	0	0	0	0.003098	0	0	0	0	0	0	0	0	0	0	0	0	0	0	0	0	0
f__Catenulisporaceae	0.1241	0.3914	no	0.144127	0.531288	0.144127	0.426729	0.0003	0	0.001	0	0	0	0	0	0	0	0	0	0	0	0.004914	0	0	0.003022	0	0	0	0	0	0	0	0	0	0
f__Deltaproteobacteria_unclassified	0.1241	0.3914	no	0.144127	0.531288	0.144127	0.426729	0.0007	0	0.0021	0	0	0	0	0	0	0	0	0	0	0	0.009828	0	0	0	0.006742	0	0	0	0	0	0	0	0	0
f__Gemmatimonadaceae	0.1241	0.3914	no	0.144127	0.531288	NA	NA	0.0004	0.0012	0	0	0	0	0	0	0.004617	0	0.004648	0	0	0	0	0	0	0	0	0	0	0	0	0	0	0	0	0
f__Mycobacteriaceae	0.1241	0.3914	no	NA	NA	0.144127	0.426729	0.0003	0	0	0.0008	0	0	0	0	0	0	0	0	0	0	0	0	0	0	0	0	0	0.003196	0	0	0	0	0.003024	0
f__Oscillospiraceae	0.134	0.4146	no	0.0928919	0.47773	0.528612	0.699988	4.462	5.6363	3.8319	3.9177	7.95402	1.9715	3.48898	4.56194	7.07591	8.30851	6.97311	4.75678	2.4147	1.74655	4.10791	4.34142	1.82293	3.0732	4.25564	8.89274	2.63601	4.4774	5.68872	3.34338	3.59811	5.80391	2.96831	2.82559
f__Carnobacteriaceae	0.1463	0.4443	no	0.317311	0.557228	0.300776	0.483979	0.0013	0	0.0008	0.003	0	0	0	0	0	0	0	0	0	0	0	0	0	0	0	0.006601	0	0	0.011678	0	0.006318	0	0	0.006153
f__Odoribacteraceae	0.1545	0.4607	no	0.125458	0.531288	0.927264	0.952496	0.0017	0.0035	0.0008	0.0007	0	0	0	0	0.004617	0.009663	0.010845	0.003258	0	0	0.006552	0	0	0	0	0	0	0	0.005839	0	0	0	0	0
f__Marinifilaceae	0.1878	0.5113	no	0.59951	0.792013	0.293622	0.483979	1.801	2.5611	1.8711	0.9708	1.55929	0.283433	1.11298	2.01527	1.43888	7.15217	4.04195	2.88502	0.851742	0.693074	4.41092	0.450806	0.869398	2.9765	2.91406	1.80198	0.882564	1.13613	2.01448	0.505863	0.941385	0.399441	1.55144	0.335318
f__Rikenellaceae	0.1878	0.5113	no	0.0928919	0.47773	0.207578	0.483979	3.7545	4.424	2.9139	3.9256	4.0641	2.41153	5.0398	2.677	4.16737	4.75738	6.891	5.38396	1.61265	2.03845	3.50188	0.664807	0.958791	4.46627	7.28263	2.78548	3.44183	4.27606	6.44488	3.05025	4.37365	3.39825	3.69261	2.72715
f__Clostridiales_Family_IV._Incertae_Sedis	0.1935	0.5113	no	0.0825793	0.47773	0.277435	0.483979	0.0088	0.0177	0.0023	0.0063	0.038153	0	0.010716	0	0.046167	0	0.012394	0.03421	0	0	0.004914	0	0	0.013598	0	0	0.013347	0	0	0	0.012636	0	0.010585	0.013843
f__Lactobacillaceae	0.1964	0.5113	no	0.59951	0.792013	0.141482	0.426729	2.5747	2.2358	3.5835	1.9048	2.46832	2.76542	2.66993	2.24086	2.42686	1.51064	1.79092	2.01349	2.99738	2.13304	1.97697	4.15373	11.8315	1.11203	1.72417	2.73927	1.94531	1.75453	1.13862	2.02345	1.96806	1.55272	1.44257	3.41316
f__Streptococcaceae	0.2193	0.5113	no	0.247996	0.557228	0.400814	0.599237	0.3522	0.2712	0.3586	0.4268	0.301904	0.192609	0.179118	0.27405	0.366261	0.090187	0.577865	0.187339	0.418159	0.233199	0.281722	0.48238	0.436452	0.101231	0.691015	0.224422	0.500509	0.191751	0.25546	0.440536	0.529134	0.199721	0.780258	0.51682
f__Nocardiaceae	0.2294	0.5113	no	0.0928919	0.47773	0.207578	0.483979	0.016	0.0146	0.0194	0.014	0.021565	0.006264	0.012247	0.020052	0.01385	0.016105	0.015492	0.011403	0.01371	0.016308	0.022931	0.017541	0.022787	0.030218	0.006742	0.024752	0.015015	0.00799	0.017517	0.023451	0.023693	0.010512	0.006049	0.007691
f__GAL15_unclassified	0.2315	0.5113	no	0.214947	0.557228	0.117917	0.414082	0.0209	0.0218	0.0137	0.0272	0.021565	0.018791	0.038273	0.03175	0.04309	0.016105	0.004648	0	0	0	0	0	0.024539	0	0.055618	0.029703	0.041709	0.027165	0.036494	0.030151	0.041067	0.024027	0.016633	0
f__Acholeplasmataceae	0.235	0.5113	no	0.669815	0.823026	0.227835	0.483979	0.0479	0.0256	0.1157	0.0023	0.034835	0.020357	0.003062	0	0	0.016105	0.063519	0.06679	0.046272	0.003262	0.396377	0	0	0	0.362362	0.117162	0	0.003196	0.007299	0.00335	0	0	0	0.004614
f__Clostridium]_methylpentosum_group	0.2399	0.5113	no	0.2409	0.557228	0.0738343	0.30283	0.0039	0.0071	0.0004	0.0041	0	0	0	0	0	0.003221	0.037182	0.01629	0	0.003262	0	0	0	0	0	0	0.005005	0.011186	0.011678	0.005025	0	0	0	0
f__Gemellaceae	0.2469	0.5113	no	0.277435	0.557228	0.125458	0.426729	0.0024	0.0019	0.0041	0.001	0	0.006264	0	0	0	0	0.009295	0	0	0.009785	0	0	0.007011	0.006044	0.010112	0	0	0.00799	0	0	0	0	0	0
f__Sutterellaceae	0.2491	0.5113	no	0.141482	0.531288	0.528612	0.699988	0.0516	0.0583	0.0474	0.0492	0.089576	0.072033	0.050521	0.04846	0.075407	0.038652	0.048026	0.043984	0.04113	0.037508	0.036034	0.061394	0.089394	0.03324	0.053933	0.026403	0.036704	0.041546	0.035034	0.040201	0.083714	0.051056	0.061997	0.043068
f__Desulfovibrionaceae	0.251	0.5113	no	0.59951	0.792013	0.528612	0.699988	4.2994	3.3579	4.6128	4.9273	2.94274	1.97933	5.82211	2.36619	3.39176	3.717	3.7445	2.89968	6.90819	1.93082	5.0579	1.28927	2.77646	2.95837	9.38432	6.59736	5.43553	4.30003	3.3852	3.65159	5.79362	7.54884	3.50813	5.79576
f__Sporolactobacillaceae	0.2645	0.5113	no	0.833635	0.916362	0.293622	0.483979	0.0173	0.0132	0.0173	0.0214	0.011612	0.014093	0.013778	0.021724	0.012311	0	0.017042	0.014661	0.006855	0.016308	0.013103	0.010525	0.015775	0.006044	0.032023	0.037954	0.026694	0.019175	0.026276	0.01005	0.025272	0.007508	0.018146	0.038454
f__Deferribacteraceae	0.2691	0.5113	no	0.59951	0.792013	0.115184	0.414082	0.7191	0.7621	0.8588	0.5365	1.06164	0.070467	0.336803	1.5407	1.45119	0.471873	0.650679	0.513146	0.858597	0.117415	1.51672	0.566577	0.550385	1.08484	1.70731	0.468647	2.04208	0.102267	0.470046	0.043551	0.170586	0.848438	0.535293	0.079984
f__Bifidobacteriaceae	0.296	0.5113	no	0.59951	0.792013	0.46225	0.658488	0.203	0.17	0.1978	0.241	0.359963	0.100219	0.151562	0.132012	0.138502	0.124008	0.210696	0.143355	0.450721	0.12883	0.168706	0.164886	0.122697	0.107275	0.267979	0.171617	0.65233	0.148607	0.194149	0.149079	0.138996	0.159176	0.269159	0.21688
f__Alcaligenaceae	0.3049	0.5113	no	0.317311	0.557228	0.441125	0.640479	0.0015	0	0.0008	0.0035	0	0	0	0	0	0	0	0	0	0	0.006552	0	0	0	0	0	0	0	0.011678	0	0	0	0.016633	0
f__Chloroflexi_unclassified	0.3049	0.5113	no	0.441125	0.71373	0.144127	0.426729	0.0008	0.0004	0.0021	0	0	0	0	0	0	0	0.003098	0	0	0	0.009828	0	0	0	0.006742	0	0	0	0	0	0	0	0	0
f__Proteobacteria_unclassified	0.3049	0.5113	no	0.441125	0.71373	0.144127	0.426729	0.0007	0.0006	0.0017	0	0	0	0	0	0	0	0.004648	0	0	0	0.004914	0	0	0	0.008427	0	0	0	0	0	0	0	0	0
f__Solibacteraceae	0.3049	0.5113	no	0.317311	0.557228	0.144127	0.426729	0.0008	0.0004	0	0.0021	0	0	0	0	0.003078	0	0	0	0	0	0	0	0	0	0	0	0	0.011186	0	0	0	0.006007	0	0
f__67-14	0.3364	0.5113	no	0.317311	0.557228	0.537739	0.699988	0.0005	0	0.0004	0.0009	0	0	0	0	0	0	0	0	0	0	0	0	0	0	0.003371	0	0	0	0	0	0	0.004505	0.003024	0
f__Rhodocyclaceae	0.3485	0.5113	no	0.297621	0.557228	0.742234	0.881084	0.0039	0.0022	0.0044	0.0052	0.006635	0	0	0	0.004617	0	0.006197	0	0.006855	0.006523	0.009828	0	0	0	0.011798	0	0	0.00799	0	0.011725	0.009477	0	0.003024	0.009229
f__Corynebacteriaceae	0.3568	0.5113	no	0.528309	0.766677	0.293622	0.483979	0.0992	0.0743	0.091	0.1322	0.048106	0	0.021433	0.384339	0.106185	0	0.026337	0.008145	0.078833	0.008154	0.014741	0.454314	0.091147	0.009065	0.052247	0.019802	0.103438	0.019175	0.033575	0.549414	0.135837	0.007508	0.119458	0.089213
f__Bacteroidales_unclassified	0.3591	0.5113	no	0.207578	0.557228	0.752007	0.881084	0.0313	0.0447	0.0255	0.0237	0.003318	0.098653	0.04899	0.013368	0.067712	0.053146	0.013943	0.058645	0.003428	0.026092	0.014741	0.005262	0.04382	0.107275	0.003371	0	0.060061	0.030361	0.033575	0	0.014216	0.01802	0.033267	0
f__Aeromonadaceae	0.3656	0.5113	no	0.144127	0.531288	0.643954	0.803612	0.0013	0	0.0014	0.0024	0	0	0	0	0	0	0	0	0	0	0.006552	0	0	0.004533	0	0	0	0	0.018977	0	0	0	0	0
f__Barnesiellaceae	0.3674	0.5113	no	0.958091	0.964791	0.22371	0.483979	0.0363	0.0382	0.0477	0.0229	0	0.082994	0.013778	0.013368	0.063095	0.046704	0.038731	0.047242	0.022279	0.094584	0.006552	0.03859	0.129709	0.078568	0	0.011551	0.060061	0	0.059851	0.01005	0.036329	0.016518	0	0
f__11-24_unclassified	0.3679	0.5113	no	NA	NA	0.317311	0.483979	0.0001	0	0	0.0004	0	0	0	0	0	0	0	0	0	0	0	0	0	0	0	0	0	0.003196	0	0	0	0	0	0
f__Actinomycetaceae	0.3679	0.5113	no	0.317311	0.557228	NA	NA	0.0001	0.0004	0	0	0	0	0	0	0	0.003221	0	0	0	0	0	0	0	0	0	0	0	0	0	0	0	0	0	0
f__Actinospicaceae	0.3679	0.5113	no	0.317311	0.557228	NA	NA	0.0003	0.0008	0	0	0	0	0	0	0	0	0.006197	0	0	0	0	0	0	0	0	0	0	0	0	0	0	0	0	0
f__Amb-16S-1323	0.3679	0.5113	no	NA	NA	0.317311	0.483979	0.0001	0	0	0.0004	0	0	0	0	0	0	0	0	0	0	0	0	0	0	0	0	0	0	0	0	0	0	0	0.003076
f__Anaerofustaceae	0.3679	0.5113	no	NA	NA	0.317311	0.483979	0.0002	0	0	0.0006	0	0	0	0	0	0	0	0	0	0	0	0	0	0	0	0	0	0	0	0	0	0	0	0.004614
f__Brevibacillaceae	0.3679	0.5113	no	0.317311	0.557228	0.317311	0.483979	0.0001	0	0.0004	0	0	0	0	0	0	0	0	0	0	0.003262	0	0	0	0	0	0	0	0	0	0	0	0	0	0
f__Brucellaceae	0.3679	0.5113	no	0.317311	0.557228	NA	NA	0.0002	0.0006	0	0	0	0	0	0	0	0	0	0.004887	0	0	0	0	0	0	0	0	0	0	0	0	0	0	0	0
f__Bryobacteraceae	0.3679	0.5113	no	NA	NA	0.317311	0.483979	0.0002	0	0	0.0006	0	0	0	0	0	0	0	0	0	0	0	0	0	0	0	0	0	0	0	0	0	0.004505	0	0
f__Candidatus_Adlerbacteria_unclassified	0.3679	0.5113	no	NA	NA	0.317311	0.483979	0.0001	0	0	0.0004	0	0	0	0	0	0	0	0	0	0	0	0	0	0	0	0	0	0.003196	0	0	0	0	0	0
f__Candidatus_Saccharibacteria_unclassified	0.3679	0.5113	no	NA	NA	0.317311	0.483979	0.0003	0	0	0.0008	0	0	0	0	0	0	0	0	0	0	0	0	0	0	0	0	0	0.006392	0	0	0	0	0	0
f__Clostridia_unclassified	0.3679	0.5113	no	0.317311	0.557228	NA	NA	0.0011	0.0033	0	0	0	0	0	0	0	0	0.026337	0	0	0	0	0	0	0	0	0	0	0	0	0	0	0	0	0
f__Desulfovibrionales_unclassified	0.3679	0.5113	no	0.317311	0.557228	NA	NA	0.0003	0.001	0	0	0	0	0	0	0	0	0	0.008145	0	0	0	0	0	0	0	0	0	0	0	0	0	0	0	0
f__Erwiniaceae	0.3679	0.5113	no	0.317311	0.557228	0.317311	0.483979	0.002	0	0.006	0	0	0	0	0	0	0	0	0	0.047985	0	0	0	0	0	0	0	0	0	0	0	0	0	0	0
f__F082	0.3679	0.5113	no	NA	NA	0.317311	0.483979	0.0001	0	0	0.0004	0	0	0	0	0	0	0	0	0	0	0	0	0	0	0	0	0	0	0	0	0.003159	0	0	0
f__Gammaproteobacteria_unclassified	0.3679	0.5113	no	0.317311	0.557228	NA	NA	0.0019	0.0056	0	0	0	0	0	0.045118	0	0	0	0	0	0	0	0	0	0	0	0	0	0	0	0	0	0	0	0
f__Gracilibacteraceae	0.3679	0.5113	no	NA	NA	0.317311	0.483979	0.0002	0	0	0.0006	0	0	0	0	0	0	0	0	0	0	0	0	0	0	0	0	0	0.004794	0	0	0	0	0	0
f__Hungateiclostridiaceae	0.3679	0.5113	no	0.317311	0.557228	NA	NA	0.0001	0.0004	0	0	0	0	0	0	0	0	0	0.003258	0	0	0	0	0	0	0	0	0	0	0	0	0	0	0	0
f__Hyphomicrobiaceae	0.3679	0.5113	no	0.317311	0.557228	NA	NA	0.0005	0.0015	0	0	0	0	0	0	0	0	0.012394	0	0	0	0	0	0	0	0	0	0	0	0	0	0	0	0	0
f__IMCC26256_unclassified	0.3679	0.5113	no	0.317311	0.557228	NA	NA	0.0003	0.0008	0	0	0	0	0	0	0	0	0.006197	0	0	0	0	0	0	0	0	0	0	0	0	0	0	0	0	0
f__MBNT15_unclassified	0.3679	0.5113	no	0.317311	0.557228	NA	NA	0.0003	0.0008	0	0	0	0	0	0.006684	0	0	0	0	0	0	0	0	0	0	0	0	0	0	0	0	0	0	0	0
f__Methylocystaceae	0.3679	0.5113	no	0.317311	0.557228	0.317311	0.483979	0.0001	0	0.0004	0	0	0	0	0	0	0	0	0	0.003428	0	0	0	0	0	0	0	0	0	0	0	0	0	0	0
f__Methylomirabilaceae	0.3679	0.5113	no	NA	NA	0.317311	0.483979	0.0001	0	0	0.0004	0	0	0	0	0	0	0	0	0	0	0	0	0	0	0	0	0	0.003196	0	0	0	0	0	0
f__Microbacteriaceae	0.3679	0.5113	no	NA	NA	0.317311	0.483979	0.0002	0	0	0.0006	0	0	0	0	0	0	0	0	0	0	0	0	0	0	0	0	0	0	0	0.005025	0	0	0	0
f__Nitrosomonadaceae	0.3679	0.5113	no	0.317311	0.557228	0.317311	0.483979	0.0002	0	0.0006	0	0	0	0	0	0	0	0	0	0	0	0	0	0	0	0.005056	0	0	0	0	0	0	0	0	0
f__Planctomycetales_unclassified	0.3679	0.5113	no	0.317311	0.557228	0.317311	0.483979	0.0001	0	0.0004	0	0	0	0	0	0	0	0	0	0	0	0	0.003508	0	0	0	0	0	0	0	0	0	0	0	0
f__Polyangiaceae	0.3679	0.5113	no	NA	NA	0.317311	0.483979	0.0001	0	0	0.0004	0	0	0	0	0	0	0	0	0	0	0	0	0	0	0	0	0	0.003196	0	0	0	0	0	0
f__Pseudonocardiaceae	0.3679	0.5113	no	0.317311	0.557228	0.317311	0.483979	0.0002	0	0.0006	0	0	0	0	0	0	0	0	0	0	0	0	0	0	0	0.005056	0	0	0	0	0	0	0	0	0
f__Reyranellaceae	0.3679	0.5113	no	0.317311	0.557228	0.317311	0.483979	0.0001	0	0.0004	0	0	0	0	0	0	0	0	0	0	0	0	0	0	0	0	0.0033	0	0	0	0	0	0	0	0
f__Rhodanobacteraceae	0.3679	0.5113	no	0.317311	0.557228	0.317311	0.483979	0.0003	0	0.0009	0	0	0	0	0	0	0	0	0	0.006855	0	0	0	0	0	0	0	0	0	0	0	0	0	0	0
f__S0134_terrestrial_group_unclassified	0.3679	0.5113	no	NA	NA	0.317311	0.483979	0.0002	0	0	0.0005	0	0	0	0	0	0	0	0	0	0	0	0	0	0	0	0	0	0	0.004379	0	0	0	0	0
f__SJA-15_unclassified	0.3679	0.5113	no	0.317311	0.557228	NA	NA	0.0001	0.0004	0	0	0	0	0	0	0	0.003221	0	0	0	0	0	0	0	0	0	0	0	0	0	0	0	0	0	0
f__Sterolibacteriaceae	0.3679	0.5113	no	NA	NA	0.317311	0.483979	0.0001	0	0	0.0004	0	0	0	0	0	0	0	0	0	0	0	0	0	0	0	0	0	0	0	0	0.003159	0	0	0
f__Streptomycetaceae	0.3679	0.5113	no	NA	NA	0.317311	0.483979	0.0005	0	0	0.0016	0	0	0	0	0	0	0	0	0	0	0	0	0	0	0	0	0	0	0	0	0.012636	0	0	0
f__Subgroup_13_unclassified	0.3679	0.5113	no	NA	NA	0.317311	0.483979	0.0001	0	0	0.0004	0	0	0	0	0	0	0	0	0	0	0	0	0	0	0	0	0	0	0	0	0	0.003003	0	0
f__Subgroup_7_unclassified	0.3679	0.5113	no	0.317311	0.557228	0.317311	0.483979	0.0003	0	0.0008	0	0	0	0	0	0	0	0	0	0	0	0	0	0	0	0.006742	0	0	0	0	0	0	0	0	0
f__Thermomonosporaceae	0.3679	0.5113	no	NA	NA	0.317311	0.483979	0.0001	0	0	0.0004	0	0	0	0	0	0	0	0	0	0	0	0	0	0	0	0	0	0	0.00292	0	0	0	0	0
f__Vicinamibacterales_unclassified	0.3679	0.5113	no	0.317311	0.557228	0.317311	0.483979	0.0001	0	0.0004	0	0	0	0	0	0	0	0	0	0.003428	0	0	0	0	0	0	0	0	0	0	0	0	0	0	0
f__Xanthomonadaceae	0.3679	0.5113	no	NA	NA	0.317311	0.483979	0.0001	0	0	0.0004	0	0	0	0	0	0	0	0	0	0	0	0	0	0	0	0	0	0	0.00292	0	0	0	0	0
f__Caulobacteraceae	0.4013	0.5531	no	0.728454	0.878844	0.160148	0.465046	0.0015	0.0016	0.0021	0.0008	0	0.003132	0.004593	0	0	0	0	0.004887	0	0	0.003276	0.007016	0.003506	0.003022	0	0	0	0	0	0	0	0	0	0.006153
f__Firmicutes_unclassified	0.4179	0.5711	no	0.528612	0.766677	0.752714	0.881084	1.3112	1.5095	1.2239	1.2001	1.52113	1.29189	2.03766	1.59919	1.61586	1.62337	1.29051	1.09634	0.915151	0.379968	1.77878	1.4524	0.189304	1.33112	1.60113	2.14356	0.699044	1.91272	0.795574	1.16415	1.30309	1.66234	1.01313	1.05056
f__Xanthobacteraceae	0.4274	0.5793	no	0.523186	0.766677	0.189956	0.483979	0.0036	0.003	0.0069	0.0008	0	0	0	0	0.006156	0	0	0.017919	0	0	0.014741	0	0	0	0.028652	0.011551	0	0	0	0.0067	0	0	0	0
f__Anaeromyxobacteraceae	0.4401	0.5916	no	0.300776	0.557228	0.201643	0.483979	0.0022	0.0031	0.0011	0.0024	0	0.004698	0	0.011697	0	0.008052	0	0	0	0	0	0	0	0	0.008427	0	0	0.003196	0.004379	0.005025	0.006318	0	0	0
f__Coriobacteriaceae	0.4597	0.6109	no	0.238849	0.557228	0.487453	0.681532	0.0051	0.0056	0.0028	0.0069	0	0.00783	0	0.010026	0.010772	0.008052	0	0.008145	0	0	0	0.014033	0	0.003022	0	0.00495	0	0	0.004379	0.033501	0.009477	0	0.007561	0
f__Gastranaerophilales_unclassified	0.4619	0.6109	no	0.752714	0.878844	0.293622	0.483979	0.1387	0.1631	0.1982	0.0547	0.824431	0.015659	0.047459	0	0.007695	0.064419	0.257173	0.087968	0.735206	0.008154	0.560169	0.026312	0.005258	0.024175	0.096068	0.130363	0.008342	0.004794	0.014598	0.0067	0.03159	0.196717	0.007561	0.167659
f__Acidothermaceae	0.477	0.6258	no	0.826444	0.916362	0.393769	0.594591	0.0099	0.0087	0.01	0.011	0.006635	0.006264	0	0	0	0.012884	0.037182	0.006516	0.003428	0.011415	0.022931	0	0	0	0.042135	0	0.008342	0.006392	0.011678	0.008375	0	0.010512	0.022682	0.019996
f__Fusobacteriaceae	0.5321	0.6926	no	0.522431	0.766677	0.272938	0.483979	0.0065	0.0063	0.0079	0.0053	0	0.004698	0.01684	0	0.004617	0	0.003098	0.021177	0	0.009785	0.019655	0.012279	0.008764	0.004533	0	0.008251	0	0	0.018977	0	0.004739	0	0	0.018458
f__KD4-96_unclassified	0.5702	0.7169	no	0.487453	0.766677	0.583581	0.753169	0.0065	0.0046	0.0067	0.0081	0	0	0	0.010026	0	0	0.015492	0.011403	0	0	0.013103	0	0	0.013598	0.015169	0.011551	0	0	0.018977	0.01675	0	0.007508	0.013609	0.007691
f__JG30-KF-AS9	0.5801	0.7169	no	0.563237	0.792013	0.528612	0.699988	0.0769	0.0668	0.0824	0.0816	0.077964	0.09239	0.075015	0.013368	0	0.075693	0.131685	0.06842	0.056554	0.094584	0.076982	0.033328	0	0.102742	0.212361	0.082508	0.120122	0.095876	0.105103	0.021776	0.003159	0.114126	0.148188	0.044606
f__Alicyclobacillaceae	0.5919	0.7169	no	0.317311	0.557228	0.317311	0.483979	0.001	0.0017	0	0.0013	0	0	0	0	0	0	0.013943	0	0	0	0	0	0	0	0	0	0	0	0	0	0	0	0.010585	0
f__Bradyrhizobiaceae	0.5919	0.7169	no	0.317311	0.557228	0.927264	0.952496	0.0007	0	0.0006	0.0015	0	0	0	0	0	0	0	0	0.005141	0	0	0	0	0	0	0	0.011679	0	0	0	0	0	0	0
f__Gaiellales_unclassified	0.5919	0.7169	no	0.317311	0.557228	0.317311	0.483979	0.0007	0.0014	0	0.0006	0	0	0	0	0	0	0.010845	0	0	0	0	0	0	0	0	0	0.005005	0	0	0	0	0	0	0
f__Gemmataceae	0.5919	0.7169	no	0.317311	0.557228	0.317311	0.483979	0.0003	0.0004	0	0.0004	0	0	0	0	0	0	0.003098	0	0	0	0	0	0	0	0	0	0	0	0	0	0	0	0.003024	0
f__JG30-KF-CM66_unclassified	0.5919	0.7169	no	0.927264	0.946994	0.317311	0.483979	0.0003	0.0004	0.0006	0	0	0	0	0	0	0.003221	0	0	0	0	0.004914	0	0	0	0	0	0	0	0	0	0	0	0	0
f__Nitrospiraceae	0.5919	0.7169	no	0.927264	0.946994	0.317311	0.483979	0.0004	0.0004	0.0008	0	0	0.003132	0	0	0	0	0	0	0	0	0	0	0	0	0.006742	0	0	0	0	0	0	0	0	0
f__Unknown_Family	0.5919	0.7169	no	0.317311	0.557228	0.927264	0.952496	0.0004	0	0.0007	0.0006	0	0	0	0	0	0	0	0	0	0	0	0	0.005258	0	0	0	0	0	0	0	0	0.004505	0	0
f__Clostridiaceae	0.5945	0.7169	no	0.674424	0.823026	1	1	1.5957	1.2077	2.5556	1.0238	1.30383	1.32321	1.74525	1.43709	1.15418	1.15311	0.785462	0.759131	0.322188	0.249507	4.1636	0.694627	1.16913	0.756969	8.10847	4.9802	0.742421	0.877263	0.709448	1.05193	0.968236	1.64432	1.31253	0.884438
f__Aerococcaceae	0.6289	0.7521	no	0.343139	0.595325	0.829248	0.932436	0.0055	0.0062	0.0033	0.007	0.011612	0.014093	0.004593	0	0.003078	0.003221	0.004648	0.008145	0.006855	0	0.004914	0.003508	0	0.003022	0.005056	0.0033	0.008342	0	0.035034	0.0067	0	0	0.006049	0
f__Ktedonobacteraceae	0.6329	0.7521	no	0.400814	0.679026	0.59951	0.760723	0.0361	0.0398	0.0353	0.0331	0.044788	0.036016	0.047459	0.011697	0.0277	0.03382	0.072814	0.043984	0.025707	0.027723	0.042586	0.012279	0	0.045327	0.096068	0.033003	0.046714	0.035154	0.036494	0.005025	0.042647	0.028532	0.046876	0.023072
f__Oscillospirales_unclassified	0.676	0.7953	no	0.441125	0.71373	0.441125	0.640479	0.0017	0.0033	0.0004	0.0014	0	0	0	0.020052	0	0	0	0.006516	0	0.003262	0	0	0	0	0	0	0.005005	0	0	0	0.006318	0	0	0
f__Eubacterium]_coprostanoligenes_group	0.6907	0.7953	no	0.46225	0.7396	0.46225	0.658488	0.3332	0.3095	0.3777	0.3124	0.331763	0.958346	0.125536	0.330866	0.089257	0.096629	0.351676	0.192226	0.428442	0.588705	0.989304	0.233296	0.170023	0.276498	0.180338	0.155116	0.136806	0.107061	0.242322	0.278057	0.080555	0.893487	0.195064	0.566041
f__Campylobacteraceae	0.6935	0.7953	no	0.537739	0.766677	0.441125	0.640479	0.0007	0.0006	0.001	0.0004	0	0	0	0	0	0	0	0.004887	0	0.004892	0	0	0	0.003022	0	0	0	0	0.00292	0	0	0	0	0
f__Comamonadaceae	0.6935	0.7953	no	0.537739	0.766677	0.927264	0.952496	0.0009	0.0015	0.0009	0.0004	0	0	0	0	0.007695	0	0.004648	0	0.006855	0	0	0	0	0	0	0	0	0.003196	0	0	0	0	0	0
f__TK10_unclassified	0.6935	0.7953	no	0.441125	0.71373	0.537739	0.699988	0.002	0.001	0.0033	0.0016	0	0	0.007655	0	0	0	0	0	0	0	0.00819	0	0	0	0.018539	0	0	0	0.013138	0	0	0	0	0
f__Mycoplasmataceae	0.7512	0.8548	no	0.927264	0.946994	0.537739	0.699988	0.0449	0.0392	0.0456	0.05	0.313516	0	0	0	0	0	0	0	0.365032	0	0	0	0	0	0	0	0.395402	0	0	0	0.004739	0	0	0
f__AD3_unclassified	0.7558	0.8548	no	0.916359	0.946994	0.59951	0.760723	0.1189	0.1131	0.1178	0.126	0.092894	0.089258	0.136252	0.121986	0.166202	0.125618	0.103799	0.06842	0.10454	0.094584	0.099913	0.121034	0.191057	0.057415	0.155057	0.118812	0.136806	0.116649	0.148896	0.170854	0.194279	0.120133	0.078631	0.04153
f__Actinobacteriota_unclassified	0.7995	0.8981	no	0.927264	0.946994	0.537739	0.699988	0.0008	0.0008	0.0006	0.0011	0	0	0	0	0	0	0.006197	0	0	0	0	0	0	0	0	0.00495	0	0	0.00292	0	0	0	0.006049	0
f__Selenomonadaceae	0.8103	0.9024	no	0.874735	0.946994	0.712989	0.875296	0.0501	0.0446	0.048	0.0576	0.014929	0.061071	0.030618	0.021724	0.075407	0.114345	0	0.039097	0.017138	0.058707	0.019655	0.042099	0.091147	0.107275	0	0.047855	0.033367	0.065515	0.035034	0.056951	0.102668	0.129143	0	0.038454
f__Eubacteriaceae	0.8208	0.9024	no	0.833635	0.916362	0.916359	0.952496	0.0354	0.0355	0.0291	0.0415	0.039812	0.032884	0.042866	0.051802	0.0277	0.027378	0.030985	0.030952	0.039417	0.037508	0.037672	0.036836	0.033304	0.036262	0.011798	0	0.046714	0.003196	0.150356	0.030151	0.012636	0.04505	0.02117	0.023072
f__RBG-13-54-9_unclassified	0.8249	0.9024	no	0.907869	0.946994	0.487453	0.681532	0.0063	0.0097	0.0066	0.0026	0	0	0.021433	0	0	0	0.049576	0.006516	0	0.004892	0.024569	0.003508	0	0	0.020225	0	0	0	0.007299	0	0	0.003003	0.010585	0
f__Acidaminococcaceae	0.827	0.9024	no	0.528612	0.766677	1	1	0.0634	0.0591	0.0638	0.0672	0.049764	0.048544	0.055113	0.025066	0.032317	0.035431	0.063519	0.162904	0.056554	0.0424	0.058965	0.036836	0.033304	0.045327	0.067416	0.169967	0.090092	0.03835	0.046713	0.053601	0.026852	0.034538	0.081655	0.166121
f__WPS-2_unclassified	0.8309	0.9024	no	0.661003	0.823026	0.82248	0.932436	0.0062	0.0068	0.0062	0.0054	0.014929	0	0.013778	0	0.004617	0.008052	0	0.013032	0.011996	0.008154	0.022931	0	0	0	0.006742	0	0	0.006392	0.023356	0	0.004739	0.00901	0	0
f__Acidobacteriota_unclassified	0.8576	0.9253	no	0.782595	0.887352	0.643954	0.803612	0.0012	0.001	0.0015	0.001	0	0	0.004593	0	0	0	0	0.003258	0	0	0	0	0	0	0.005056	0.006601	0.008342	0	0	0	0	0	0	0
f__unclassified	0.8981	0.9627	no	0.674424	0.823026	0.752714	0.881084	0.0952	0.1069	0.087	0.0917	0.034835	0.12684	0.128598	0.006684	0.104646	0.09985	0.086757	0.267162	0.058268	0.135353	0.17362	0.010525	0.057843	0.064969	0.12472	0.070957	0.118454	0.147009	0.118241	0.021776	0.083714	0.087096	0.151213	0.006153
f__Defluviitaleaceae	0.9207	0.9805	no	0.762885	0.878844	0.762885	0.88612	0.0021	0.0022	0.0026	0.0016	0.006635	0	0	0	0	0	0.007746	0.003258	0	0	0.00819	0.003508	0.008764	0	0	0	0	0	0.00292	0.005025	0	0	0	0.004614
f__Enterococcaceae	0.9447	0.9912	no	0.752714	0.878844	0.874735	0.952496	0.842	0.8186	0.8737	0.8339	0.47608	1.34043	1.32272	0.539746	0.750989	0.008052	0.838136	1.27228	0.484996	1.43344	1.34473	0.629725	0.825577	0	1.11237	1.15842	0.64232	1.42056	1.44517	0.596315	0.76606	0	0.745479	1.05517
f__Thermodesulfovibrionia_unclassified	0.9454	0.9912	no	0.782595	0.887352	0.890265	0.952496	0.0015	0.001	0.0017	0.0018	0	0	0.003062	0	0	0	0	0.004887	0.008569	0	0	0	0	0	0.005056	0	0	0	0.008759	0	0	0.006007	0	0
f__Burkholderiaceae	0.9489	0.9912	no	0.674424	0.823026	1	1	0.0252	0.0222	0.0266	0.0269	0.029859	0.010961	0.029088	0.013368	0.0277	0.014494	0.030985	0.021177	0.022279	0.016308	0.019655	0.017541	0.052585	0.021153	0.037079	0.026403	0.045046	0.028763	0.026276	0.023451	0.050544	0.010512	0.012097	0.018458
f__Anaerolineaceae	0.9677	0.9925	no	0.762885	0.878844	0.898396	0.952496	0.0016	0.0014	0.0015	0.0019	0	0.003132	0	0	0	0.004831	0	0.003258	0.003428	0.004892	0	0	0	0	0	0.0033	0.005005	0	0.010218	0	0	0	0	0
f__RF39_unclassified	0.9827	0.9925	no	1	1	0.752714	0.881084	0.0518	0.053	0.0514	0.051	0.077964	0.097087	0.058175	0.025066	0.040012	0.020936	0.048026	0.057016	0.061696	0.022831	0.08681	0.052623	0.059596	0.055904	0.053933	0.018152	0.030031	0.039948	0.077368	0.018425	0.06318	0.04505	0.068046	0.066141
f__Tannerellaceae	0.99	0.9925	no	0.833635	0.916362	0.833635	0.932436	0.8287	0.9504	0.7482	0.7875	0.520868	3.02067	0.329149	0.897348	0.349333	1.6894	0.094503	0.702114	0.644376	1.59978	0.958184	0.485888	0.390878	0.533353	0.492138	0.881188	0.577254	0.314792	0.894838	0.519263	1.25097	1.46862	0.146676	1.12747
f__Rokubacteriales_unclassified	0.9901	0.9925	no	0.951886	0.964791	0.951886	0.971181	0.003	0.0033	0.0031	0.0027	0	0	0.010716	0	0	0	0.012394	0.003258	0	0	0	0	0.005258	0.006044	0.013483	0	0	0	0	0	0.004739	0.00901	0.007561	0
f__LWQ8	0.9925	0.9925	no	0.927264	0.946994	0.927264	0.952496	0.0005	0.0004	0.0006	0.0004	0	0	0	0	0	0	0	0.003258	0	0	0	0	0	0	0.005056	0	0	0	0	0	0	0	0	0.003076
f__Paludibacteraceae	0.9925	0.9925	no	0.927264	0.946994	0.927264	0.952496	0.0006	0.0008	0.0004	0.0006	0	0	0	0	0	0	0	0.006516	0	0	0.003276	0	0	0	0	0	0.005005	0	0	0	0	0	0	0
f__Saccharimonadaceae	0.9925	0.9925	no	0.916359	0.946994	0.916359	0.952496	0.5598	0.5041	0.6038	0.5715	0.421339	0.342938	0.555726	0.432799	0.658654	0.291498	0.596455	0.733066	1.79431	0.091323	0.474997	0.233296	0.38562	0.552995	0.672476	0.625413	0.276948	0.089484	0.537195	0.606365	0.845035	0.274804	0.63963	1.30282

## Sheet: Genus
Genus	kruskal.test.p_value	q_value	significance	kruskal.test.p_value(KP vs DSS)	q_value(KP vs DSS)	kruskal.test.p_value(NC vs DSS)	q_value(NC vs DSS)	mean	mean_KP	mean_DSS	mean_NC	KP_8	KP_7	KP_6	KP_5	KP_4	KP_3	KP_2	KP_1	DSS_8	DSS_7	DSS_6	DSS_5	DSS_4	DSS_3	DSS_2	DSS_1	NC_8	NC_7	NC_6	NC_5	NC_4	NC_3	NC_2	NC_1
g__Duncaniella	0.0001	0.0135	yes	NA	NA	0.00119375	0.0309379	0.0317	0	0	0.095	0	0	0	0	0	0	0	0	0	0	0	0	0	0	0	0	0.198535	0.252473	0.06569	0.127303	0.011057	0	0.048388	0.056912
g__Eubacterium]_brachy_group	0.0001	0.0135	yes	0.0346985	0.34886	0.0010936	0.0309379	0.0295	0.001	0.0078	0.0796	0	0.00783	0	0	0	0	0	0	0.008569	0.026092	0	0.014033	0	0	0.010112	0.0033	0.056724	0.10067	0.032115	0.127303	0.053703	0.01802	0.122482	0.126129
g__Paraprevotella	0.0002	0.0135	yes	0.0587074	0.448065	0.00077753	0.0309379	0.5634	0.9864	0.6631	0.0408	1.0915	0.840902	0.999694	1.23657	0.513996	0.79397	0.948132	1.46613	0.323902	0.481075	0.863184	0.171903	0.471508	1.75871	0.31517	0.919142	0.023357	0.031959	0.037954	0.011725	0.039488	0.102113	0.007561	0.072293
g__Candidatus_Arthromitus	0.0003	0.0135	yes	0.317311	0.582697	0.00119375	0.0309379	0.0088	0.0008	0	0.0256	0	0.006264	0	0	0	0	0	0	0	0	0	0	0	0	0	0	0.023357	0.00799	0.046713	0	0.009477	0.034538	0.039315	0.043068
g__A2	0.0004	0.0135	yes	0.144127	0.582273	0.00119375	0.0309379	0.073	0.0016	0	0.2172	0.008294	0	0	0	0	0	0	0.004887	0	0	0	0	0	0	0	0	0.143479	0.076701	0.283195	0.631491	0.138996	0.025528	0	0.438374
g__Acetatifactor	0.0004	0.0135	yes	0.293622	0.582697	0.00113133	0.0309379	0.952	1.5156	1.1737	0.1667	2.32566	3.02537	1.08083	1.16471	1.25575	0.763371	0.495755	2.01349	0.769481	0.296799	3.65912	1.05422	0.369845	0.404926	1.51855	1.31683	0.208545	0.188556	0.143057	0.314908	0.138996	0.127641	0.101313	0.110747
g__Alloprevotella	0.0004	0.0135	yes	0.344562	0.603482	0.00077753	0.0309379	0.522	0.097	0.0812	1.3879	0.12607	0.08456	0.09951	0.085223	0.12773	0.141723	0.051125	0.060274	0.063409	0.078277	0.080258	0.091214	0.091147	0.11483	0.069102	0.061056	1.0127	0.575254	2.81006	0.383585	0.789752	5.04858	0.247989	0.235338
g__Eubacterium]_xylanophilum_group	0.0004	0.0135	yes	0.371677	0.636261	0.00077753	0.0309379	0.0883	0.0225	0.0196	0.2229	0.0282	0.061071	0.024495	0.021724	0	0.006442	0.018591	0.019548	0.018851	0.061969	0.009828	0	0.021034	0.012087	0.016854	0.016502	0.245249	0.294019	0.25254	0.103853	0.108986	0.193714	0.07107	0.513743
g__Lachnoclostridium	0.0004	0.0135	yes	0.83117	0.956785	0.000750046	0.0309379	0.241	0.0105	0.0193	0.6933	0.011612	0.009396	0.009186	0	0.023084	0	0.010845	0.019548	0	0.004892	0.065517	0	0.022787	0.007555	0.053933	0	0.750763	0.776594	0.385379	0.643216	0.683925	0.403946	1.42291	0.479904
g__Rikenella	0.0004	0.0135	yes	0.344207	0.603482	0.00077753	0.0309379	0.2752	0.0403	0.0617	0.7235	0.023223	0	0.022964	0.076868	0.153891	0.016105	0.029435	0	0.058268	0.058707	0.016379	0.019295	0.021034	0.04986	0.205619	0.064356	0.782462	1.28154	1.47729	0.673367	0.480169	0.208731	0.533781	0.350699
g__Roseburia	0.0005	0.0141	yes	0.465906	0.703538	0.000750046	0.0309379	0.0859	0.0125	0.0053	0.24	0.016588	0.079862	0	0	0	0.003221	0	0	0.006855	0	0.019655	0.003508	0.005258	0	0.006742	0	0.587264	0.091082	0.051092	0.242881	0.143735	0.62469	0.11341	0.066141
g__Rothia	0.0005	0.0141	yes	0.0274232	0.330188	0.00865154	0.0727197	0.1762	0.0679	0.1571	0.3037	0.09787	0.057939	0.124005	0.028408	0.035395	0	0.048026	0.1515	0.176518	0.123938	0.219481	0.08946	0.08063	0.060437	0.219102	0.287129	0.390397	0.268452	0.364942	0.246231	0.230608	0.174192	0.371983	0.383
g__Rodentibacter	0.0006	0.0156	yes	0.0105152	0.330188	0.0356919	0.176193	0.1872	0.0206	0.1607	0.3803	0	0.017225	0	0	0	0	0.08056	0.06679	0.058268	0.057077	0.070431	0.084197	0.04382	0.067991	0.522475	0.381188	0.438779	0.317988	0.453988	0.430486	0.437523	0.351388	0.347789	0.264562
g__Erysipelatoclostridium	0.0007	0.0169	yes	0.0928919	0.541274	0.00232209	0.0361086	0.4624	0.8697	0.4435	0.0739	0.915666	1.84936	0.535824	0.743612	1.23421	0.185206	1.26108	0.232952	0.133674	0.127199	0.771461	0.433265	0.448721	0.203974	0.756746	0.673267	0.02002	0.025567	0.067149	0.01675	0.082134	0.117129	0.012097	0.250719
g__Family_XIII_AD3011_group	0.001	0.0225	yes	0.00230484	0.175899	0.0208626	0.132414	0.0368	0.0136	0.0642	0.0327	0.013271	0.006264	0	0	0.009233	0.019326	0.017042	0.043984	0.039417	0.089692	0.080258	0.028066	0.064854	0.061948	0.109551	0.039604	0.051719	0.031959	0.049632	0.046901	0.018954	0.022525	0.02117	0.018458
g__Marvinbryantia	0.0013	0.0249	yes	0.369825	0.636261	0.00203625	0.0361086	0.0151	0.003	0.002	0.0404	0	0	0.010716	0.008355	0.004617	0	0	0	0	0	0.016379	0	0	0	0	0	0	0.025567	0.070069	0.025126	0.041067	0.040545	0.036291	0.084598
g__Bacteroides	0.0014	0.0249	yes	0.0742034	0.499636	0.0032759	0.0377335	5.8856	4.0946	12.2166	1.3456	2.92615	8.70028	3.62064	2.46813	7.80228	2.57678	1.72895	2.93389	12.8824	15.9619	2.87619	27.022	21.0286	11.143	5.61408	1.20462	0.972656	0.787779	2.57795	0.748744	1.63953	1.94465	0.73187	1.36127
g__Escherichia-Shigella	0.0014	0.0249	yes	0.00232209	0.175899	0.00162919	0.0361086	3.1275	0.1301	9.0037	0.2487	0.036494	0.310053	0.050521	0.091907	0.096951	0.048315	0.176613	0.229694	4.03763	31.7738	5.24462	13.5873	10.3925	0.145048	2.0663	4.78218	0.060061	0.35474	0.058391	0.083752	0.140576	0.067575	0.063509	1.16131
g__Veillonella	0.0014	0.0249	yes	0.0738343	0.499636	0.0444063	0.210379	0.0171	0.0012	0.0144	0.0356	0	0	0	0	0	0	0	0.009774	0	0	0.011465	0	0.01227	0	0.052247	0.039604	0.015015	0.035154	0.036494	0.051926	0.034749	0.01802	0.045364	0.047683
g__Christensenellaceae_R-7_group	0.0017	0.0287	yes	0.418661	0.685699	0.00445589	0.0461927	0.041	0.0066	0.0103	0.1061	0	0.00783	0.003062	0	0	0.028989	0.006197	0.006516	0.010283	0.009785	0	0	0	0.027196	0.018539	0.016502	0.116785	0.191751	0.046713	0.015075	0.055283	0.043548	0.016633	0.363004
g__GCA-900066575	0.0019	0.0306	yes	0.247996	0.582697	0.00232209	0.0361086	0.1965	0.1721	0.3304	0.0872	0.258775	0.187911	0.108696	0.207209	0.173897	0.106292	0.16267	0.171049	0.133674	0.123938	1.22189	0.280657	0.238383	0.107275	0.294945	0.242574	0.186857	0.097474	0.06277	0.046901	0.072657	0.069076	0.089216	0.072293
g__Insolitispirillum	0.002	0.0307	yes	0.46225	0.703538	0.0032759	0.0377335	0.3283	0.5364	0.3821	0.0663	0.844337	0.580958	0.179118	0.065171	0.290854	0.510525	0.269567	1.55084	0.039417	0.59849	0.180171	0.214001	0.269934	0.318803	1.26068	0.174917	0.006673	0.027165	0.150356	0.0067	0.023693	0.169688	0.095264	0.050759
g__Rikenellaceae_RC9_gut_group	0.0022	0.0323	yes	0.0274232	0.330188	0.172167	0.4462	1.5101	2.792	1.2949	0.4434	3.07047	1.16818	2.88579	1.29171	2.36069	3.06637	5.42852	3.06422	0.539837	0.207107	1.25301	0.056131	0.636273	2.50661	4.35508	0.805281	0.460468	0.596028	0.175172	0.135678	0.753424	0.663733	0.390129	0.372233
g__Ileibacterium	0.0023	0.0324	yes	0.344562	0.603482	0.0117187	0.0867741	0.0462	0.0337	0.0421	0.063	0.016588	0.020357	0.045928	0.023395	0.032317	0.03382	0.049576	0.047242	0.04113	0.022831	0.032758	0.036836	0.047326	0.027196	0.079214	0.049505	0.048383	0.05433	0.06569	0.056951	0.101088	0.06307	0.060485	0.053835
g__Kroppenstedtia	0.0024	0.0324	yes	0.0274232	0.330188	0.0742034	0.262242	0.152	0.0794	0.1569	0.2198	0.034835	0.043846	0.045928	0.055144	0.073868	0.061199	0.164219	0.156387	0.111395	0.133723	0.132672	0.133312	0.161259	0.086122	0.305058	0.191419	0.280285	0.2317	0.245241	0.247906	0.268516	0.187707	0.17087	0.126129
g__Enterorhabdus	0.0026	0.0325	yes	0.115184	0.582273	0.0032759	0.0377335	0.3408	0.2688	0.2028	0.5509	0.272046	0.350767	0.356705	0.25734	0.230837	0.157828	0.281961	0.242726	0.317047	0.228307	0.191637	0.091214	0.089394	0.327869	0.256181	0.120462	0.527203	0.488966	0.211666	0.768844	0.379081	0.447494	0.632069	0.952117
g__Lachnospiraceae_UCG-001	0.0026	0.0325	yes	NA	NA	0.0106564	0.0847192	0.0042	0	0	0.0126	0	0	0	0	0	0	0	0	0	0	0	0	0	0	0	0	0	0.049536	0.021897	0	0.009477	0.015017	0.004536	0
g__Romboutsia	0.0032	0.0386	yes	0.0208626	0.330188	0.00232209	0.0361086	0.1328	0.0411	0.3383	0.019	0.016588	0.12684	0.04899	0.013368	0.024623	0.049925	0.034083	0.014661	0.91001	0.146769	0.113017	0.05964	0.021034	0.042306	0.999444	0.414191	0	0.015979	0.018977	0.011725	0.030011	0.042046	0.012097	0.021534
g__Clostridiales_unclassified	0.0034	0.0396	yes	0.0032759	0.181656	0.0742034	0.262242	4.9474	8.2895	2.6354	3.9172	14.7817	4.54118	6.01194	3.9119	4.22123	9.6742	12.1863	10.9878	1.10024	1.02575	1.70671	3.13284	4.19625	4.55995	2.3781	2.9835	5.52228	5.12296	5.10481	3.65159	2.26501	2.30655	4.20371	3.16091
g__Family_XIII_UCG-001	0.004	0.0451	yes	0.0742034	0.499636	0.00232209	0.0361086	0.1003	0.0991	0.0479	0.1539	0.049764	0.057939	0.238824	0.075197	0.143119	0.06764	0.117742	0.042355	0.066837	0.004892	0.024569	0.015787	0.024539	0.09972	0.091012	0.056106	0.090092	0.140618	0.091965	0.157454	0.167427	0.231256	0.175407	0.176888
g__Olsenella	0.0042	0.0457	yes	0.0459994	0.387161	0.344562	0.505466	0.0533	0.038	0.0556	0.0663	0.024882	0.025055	0.041335	0.051802	0.044628	0.035431	0.038731	0.042355	0.032562	0.034246	0.060603	0.066656	0.078877	0.046838	0.064045	0.061056	0.07174	0.057525	0.058391	0.083752	0.075816	0.057063	0.074094	0.052297
g__Negativibacillus	0.0045	0.0457	yes	0.951886	0.980749	0.00596433	0.0598357	0.0164	0.005	0.0049	0.0393	0.024882	0.004698	0	0.010026	0	0	0	0	0	0.004892	0	0.008771	0	0.025686	0	0	0.035036	0.05433	0.067149	0.088777	0.028431	0.028532	0	0.012305
g__Ruminococcus	0.0045	0.0457	yes	0.00162919	0.175899	0.0274232	0.147045	0.3539	0.5899	0.0942	0.3777	1.41497	0.335108	0.365891	0.396036	0.227759	0.277004	0.847431	0.855244	0.289627	0.096215	0.044224	0.024558	0.047326	0.04986	0.111237	0.090759	0.106775	0.656749	0.916735	0.567839	0.516498	0.058565	0.093752	0.104594
g__Helicobacter	0.0046	0.0457	yes	0.752714	0.915953	0.0157143	0.108604	2.4236	3.5191	2.8793	0.8724	8.91281	1.37488	1.30129	4.48841	2.7962	3.81041	2.74214	2.72701	0.766054	0.451721	1.45775	5.2062	5.47054	4.07645	2.45563	3.15016	0.904253	0.369122	2.23491	0.450586	1.2794	1.11273	0.244965	0.383
g__Alistipes	0.005	0.0466	yes	0.833635	0.956785	0.00865154	0.0727197	1.9669	1.5911	1.5565	2.7532	0.970407	1.24334	2.13105	1.30842	1.65279	1.67008	1.43304	2.31975	1.01455	1.77264	2.23249	0.589381	0.301485	1.90376	2.72193	1.91584	2.1939	2.39849	4.76907	2.24121	3.12426	2.52579	2.76871	2.00421
g__Eubacterium]_siraeum_group	0.0051	0.0466	yes	0.465906	0.703538	0.00283754	0.0377335	0.0477	0.0195	0.0064	0.1172	0.0282	0	0.006124	0	0.004617	0.109513	0.007746	0	0	0	0.00819	0	0	0.036262	0	0.006601	0.011679	0.071907	0.271517	0.025126	0.230608	0.297329	0.010585	0.018458
g__Prevotellaceae_UCG-001	0.0051	0.0466	yes	0.0208626	0.330188	0.00162919	0.0361086	0.2191	0.3099	0.0373	0.31	0.258775	0.191043	0.476118	0.058486	0.018467	0.761761	0.015492	0.698856	0.135388	0	0.004914	0.022803	0.015775	0.09972	0.016854	0.0033	0.093428	0.137422	0.516758	0.222781	0.503862	0.279309	0.492953	0.233799
g__Pediococcus	0.006	0.0534	no	0.0135903	0.330188	0.00777396	0.0727197	0.0118	0.0072	0.0273	0.0009	0	0	0	0	0	0	0.026337	0.030952	0.037703	0.035877	0.03931	0.031574	0.042068	0.031729	0	0	0	0	0	0	0	0	0.007561	0
g__Mitochondria_unclassified	0.0064	0.0552	no	0.00203625	0.175899	0.0969245	0.327647	0.0033	0.0063	0.0004	0.0033	0.006635	0.004698	0.006124	0.008355	0.010772	0.004831	0.009295	0	0	0	0	0.003508	0	0	0	0	0	0	0	0.00335	0	0.010512	0.007561	0.004614
g__Bacteroidota_unclassified	0.0066	0.0552	no	0.0204881	0.330188	0.00230484	0.0361086	0.0482	0.0571	0.0157	0.0718	0.068011	0	0.056644	0.078539	0.078484	0.062809	0.094503	0.017919	0.02742	0.013046	0.029483	0	0	0.010576	0.016854	0.028053	0.08175	0.156597	0.112402	0.023451	0.074237	0.037541	0.037803	0.050759
g__Methylophilaceae_unclassified	0.0067	0.0552	no	0.527395	0.748455	0.0355562	0.176193	0.0398	0.013	0.0315	0.0748	0	0.006264	0.007655	0.018381	0.036934	0.011273	0.017042	0.006516	0	0.009785	0	0.012279	0.042068	0.009065	0.116293	0.062706	0.110112	0.08469	0.075908	0.087102	0.108986	0.06307	0.036291	0.032301
g__Clostridiales_Family_XIV._Incertae_Sedis_unclassified	0.0071	0.0558	no	0.0550088	0.448065	0.00422923	0.0453549	0.0579	0.0299	0.1419	0.002	0	0.05011	0.03368	0	0	0	0.116193	0.039097	0.01371	0.006523	0.537238	0.129804	0.12445	0	0.148315	0.174917	0	0	0.016057	0	0	0	0	0
g__Paludicola	0.0071	0.0558	no	0.832416	0.956785	0.00377634	0.0419443	0.0115	0.0136	0.021	0	0.014929	0.020357	0.027557	0	0.006156	0	0.018591	0.021177	0	0.079907	0.00819	0.017541	0.050832	0	0.005056	0.006601	0	0	0	0	0	0	0	0
g__Limosilactobacillus	0.0074	0.0568	no	0.0061699	0.238025	0.483357	0.650635	0.1057	0.2641	0.0072	0.046	0.393139	0.306921	0.342927	0.357602	0.40935	0.283446	0.007746	0.011403	0.005141	0.008154	0	0.017541	0.008764	0.018131	0	0	0	0.014381	0	0.0067	0.026852	0	0.19204	0.127667
g__UCG-009	0.0083	0.0617	no	0.0062845	0.238025	0.598432	0.754849	0.0375	0.0654	0.0211	0.0258	0.082941	0.009396	0.042866	0.073526	0.09849	0.074082	0.089856	0.052129	0.005141	0	0.031121	0.031574	0	0.034751	0.023596	0.042904	0.033367	0	0.043793	0.026801	0.030011	0.037541	0.024194	0.010767
g__Virgibacillus	0.0084	0.0617	no	0.0208626	0.330188	0.400814	0.569193	0.1163	0.0726	0.1287	0.1475	0.044788	0.053241	0.068892	0.046789	0.061556	0.024157	0.159571	0.122178	0.109681	0.122307	0.114654	0.12805	0.117439	0.078568	0.193821	0.165017	0.180183	0.162989	0.179552	0.180905	0.162689	0.094605	0.125507	0.093827
g__Acetobacter	0.0093	0.0648	no	0.0356919	0.34886	0.0032759	0.0377335	0.2039	0.1355	0.2873	0.1888	0.051423	0.090824	0.075015	0.093578	0.087718	0.049925	0.342381	0.293226	0.282772	0.32126	0.286636	0.350822	0.30499	0.278009	0.267979	0.206271	0.233571	0.18536	0.230643	0.21608	0.22271	0.183202	0.131555	0.107671
g__Ruminococcaceae_unclassified	0.0094	0.0648	no	0.0459994	0.387161	0.0032759	0.0377335	0.5646	0.6422	0.3429	0.7087	1.08486	0.383652	0.56338	1.14968	0.461673	0.634532	0.488009	0.37142	0.471286	0.096215	0.425859	0.22628	0.108675	0.515222	0.551127	0.348185	0.700712	0.659945	0.890459	0.721943	0.649176	0.638205	0.358374	1.05056
g__UCG-010_unclassified	0.0094	0.0648	no	0.0928919	0.541274	0.00113133	0.0309379	0.3343	0.3578	0.1544	0.4908	0.427974	0.073598	0.255664	0.135354	0.741755	0.180375	0.501952	0.545727	0.238214	0.185907	0.149051	0.033328	0.061349	0.210017	0.192136	0.165017	0.378718	0.449018	0.256919	0.221106	0.683925	0.285315	0.306962	1.34435
g__Acinetobacter	0.0097	0.0656	no	0.0591504	0.448065	0.00307568	0.0377335	0.0077	0.004	0.0182	0.0008	0	0.009396	0	0	0	0	0.007746	0.014661	0.005141	0.009785	0.011465	0.012279	0.017528	0.0831	0	0.006601	0	0.003196	0	0	0.003159	0	0	0
g__Enterobacteriaceae_unclassified	0.0105	0.0682	no	0.0272785	0.330188	0.0272785	0.147045	0.0067	0	0.0202	0	0	0	0	0	0	0	0	0	0	0.011415	0	0.045607	0.099911	0	0.005056	0	0	0	0	0	0	0	0	0
g__Erysipelatoclostridiaceae_unclassified	0.0105	0.0682	no	NA	NA	0.0272785	0.147045	0.0026	0	0	0.0078	0	0	0	0	0	0	0	0	0	0	0	0	0	0	0	0	0	0.012783	0.010218	0.01005	0	0	0	0.029225
g__Lachnospiraceae_unclassified	0.0125	0.0797	no	0.674424	0.847927	0.00865154	0.0727197	3.9003	2.873	2.4894	6.3386	1.51616	1.9073	2.28414	3.68966	5.0861	2.08558	1.86218	4.55316	1.73433	1.38452	3.95394	2.65747	0.618745	2.75289	3.79047	3.0231	4.81156	11.5754	2.80276	8.42379	3.89822	2.78258	10.4246	5.98957
g__UBA1819	0.0132	0.0817	no	1	1	0.0208626	0.132414	0.07	0.0869	0.0915	0.0316	0.091235	0.043846	0.125536	0.045118	0.041551	0.069251	0.187457	0.091226	0.051413	0.190799	0.139223	0.036836	0.154248	0.06648	0.023596	0.069307	0.028362	0.006392	0.010218	0.011725	0.037908	0.028532	0.065021	0.064602
g__Muribaculum	0.0133	0.0817	no	0.247996	0.582697	0.0459994	0.210379	3.2419	2.1481	3.0096	4.568	2.62922	2.07642	4.54072	0.843875	1.00953	1.34476	2.37962	2.36047	3.65718	5.68647	1.93111	1.49099	4.92191	2.15306	1.51349	2.72277	6.16627	6.00502	5.78944	4.27471	3.59653	2.61589	3.72286	4.37297
g__Lachnospiraceae_NK4A136_group	0.0145	0.0872	no	0.0459994	0.387161	0.0117187	0.0867741	13.0965	12.8951	9.0314	17.3629	10.6148	11.5706	19.8423	16.5767	11.4695	11.399	10.809	10.8787	6.6357	4.57103	18.597	6.0394	7.39689	10.3709	3.2326	15.4076	16.8722	11.3597	7.83896	27.5327	20.2761	19.3459	13.036	22.6416
g__Akkermansia	0.0147	0.0872	no	0.59951	0.81825	0.0157143	0.108604	0.7229	0.5443	0.6121	1.0123	0.681773	0.513624	0.365891	0.342563	0.898724	0.847116	0.391956	0.312775	0.306764	0.456614	0.424222	0.389412	0.892184	0.809851	0.878095	0.739274	0.895911	0.899634	0.846666	0.725293	1.54949	1.49565	0.896691	0.789073
g__Monoglobus	0.0151	0.0875	no	0.636254	0.847927	0.0587074	0.250744	0.0758	0.0254	0.1157	0.0863	0.026541	0.029753	0.022964	0	0.032317	0.017715	0.052674	0.021177	0.728351	0.026092	0.031121	0.003508	0	0.040795	0.075843	0.019802	0.045046	0.09268	0.036494	0.098827	0.151632	0.031535	0.16331	0.070755
g__Muribacter	0.0156	0.0875	no	0.00359715	0.181656	1	1	0.0145	0.0044	0.0217	0.0174	0	0	0	0	0	0	0.012394	0.022807	0.01371	0.017938	0.016379	0.015787	0.029798	0.015109	0.035393	0.029703	0.030031	0.020773	0.021897	0.023451	0.023693	0.019522	0	0
g__Acetivibrio	0.0157	0.0875	no	0.144127	0.582273	0.0106564	0.0847192	0.0221	0.0008	0	0.0654	0	0	0	0	0	0	0.003098	0.003258	0	0	0	0	0	0	0	0	0.016684	0.003196	0	0.033501	0.026852	0	0	0.442988
g__Harryflintia	0.0158	0.0875	no	0.0742034	0.499636	0.207578	0.47217	0.0527	0.0877	0.0447	0.0257	0.092894	0.021923	0.052051	0.143709	0.083101	0.188427	0.054223	0.065161	0	0.011415	0.052413	0.036836	0.029798	0.069502	0.107866	0.049505	0.028362	0.015979	0.058391	0.021776	0.017375	0.030033	0.025706	0.007691
g__Bacillus	0.0179	0.0976	no	0.0208626	0.330188	0.0157143	0.108604	0.0896	0.0655	0.1241	0.0792	0.019906	0.064203	0.045928	0.043447	0.050784	0.025768	0.148727	0.125436	0.094257	0.146769	0.127758	0.150853	0.141978	0.111808	0.136518	0.082508	0.106775	0.095876	0.074448	0.097152	0.112145	0.055561	0.045364	0.046145
g__Citrobacter	0.0183	0.0982	no	1	1	0.0108964	0.0847192	0.592	1.5824	0.1878	0.0059	0	0.025055	0.044397	11.5586	0.937197	0.022547	0.032534	0.039097	0	0.050554	0.068793	0.399937	0.872903	0.09972	0.010112	0	0	0	0	0.046901	0	0	0	0
g__Anaerotruncus	0.0195	0.103	no	0.0356919	0.34886	0.00865154	0.0727197	0.6061	0.7192	0.2156	0.8835	0.366598	0.025055	0.391917	0.914058	1.8113	1.44461	0.44618	0.353501	0.003428	0.035877	0.191637	0.052623	0.077124	1.05009	0.262923	0.051155	1.03272	0.297215	1.37656	0.871022	0.803968	1.4461	0.244965	0.995186
g__Butyricimonas	0.0208	0.1065	no	0.0330063	0.34886	0.82248	0.916115	0.1101	0.2615	0.06	0.0088	0.48935	0.225493	0.375077	0	0.015389	0.521798	0.178162	0.28671	0.059982	0	0.40948	0	0.005258	0	0	0.00495	0.031699	0	0.005839	0.030151	0	0	0.003024	0
g__Lactiplantibacillus	0.0208	0.1065	no	0.028333	0.330188	0.0180441	0.121994	0.019	0.0101	0.038	0.009	0	0	0	0	0	0	0.049576	0.030952	0.046272	0.040769	0.063879	0.045607	0.06836	0.025686	0.013483	0	0	0.015979	0.010218	0.0134	0.009477	0.006007	0.013609	0.003076
g__Eisenbergiella	0.0235	0.1186	no	0.207578	0.582697	0.0742034	0.262242	0.5193	0.7603	0.6777	0.12	0.240528	0.095521	0.277097	4.04893	0.746372	0.33176	0.156473	0.18571	0.034275	0.164707	2.04904	0.087705	0.178787	0.13145	0.14663	2.62871	0.151821	0.059123	0.017517	0.102178	0.067919	0.046551	0.022682	0.492209
g__Chloroplast_unclassified	0.028	0.1392	no	0.014214	0.330188	0.0733525	0.262242	0.0075	0.0036	0.0119	0.0069	0	0	0	0.003342	0	0.004831	0.010845	0.009774	0.011996	0.013046	0.024569	0.010525	0.014023	0.006044	0.015169	0	0.006673	0.009588	0.007299	0.008375	0.012636	0.010512	0	0
g__Muribaculaceae_unclassified	0.0289	0.1416	no	0.247996	0.582697	0.0208626	0.132414	20.3602	19.6772	15.5429	25.8606	7.49287	33.8929	18.5778	14.3559	21.0046	20.7254	17.7961	23.5722	31.0175	14.4176	9.33287	6.73929	9.92621	24.6763	14.6596	13.5743	28.0252	27.6554	28.5677	19.6717	26.7126	22.4108	32.1902	21.6511
g__Peptococcus	0.0305	0.1473	no	0.0117187	0.330188	0.0928919	0.320993	0.0989	0.1507	0.0466	0.0993	0.049764	0.075164	0.128598	0.230603	0.267771	0.273783	0.145628	0.03421	0.023993	0.011415	0.018017	0.019295	0	0.018131	0.160113	0.122112	0.065066	0.142216	0.162034	0.132328	0.011057	0.019522	0.139116	0.123052
g__Eubacterium]_nodatum_group	0.0334	0.159	no	0.752538	0.915953	0.0585217	0.250744	0.2439	0.1111	0.3332	0.2875	0.398116	0.131538	0.064299	0.021724	0.096951	0.03221	0.057322	0.086339	0.325616	1.97322	0.050776	0	0	0.107275	0.109551	0.09901	0.161831	0.250875	0.162034	0.586265	0.203756	0.109621	0.117946	0.707551
g__Brevibacterium	0.0381	0.1672	no	NA	NA	0.0645	0.250744	0.0009	0	0	0.0028	0	0	0	0	0	0	0	0	0	0	0	0	0	0	0	0	0	0	0.00292	0	0	0	0.012097	0.007691
g__Elsterales_unclassified	0.0381	0.1672	no	NA	NA	0.0645	0.250744	0.0004	0	0	0.0013	0	0	0	0	0	0	0	0	0	0	0	0	0	0	0	0	0	0.003196	0.00292	0	0	0	0.004536	0
g__Millionella	0.0381	0.1672	no	NA	NA	0.0645	0.250744	0.0018	0	0	0.0055	0	0	0	0	0	0	0	0	0	0	0	0	0	0	0	0	0.005005	0	0.023356	0	0.015795	0	0	0
g__Murimonas	0.0381	0.1672	no	NA	NA	0.0645	0.250744	0.0037	0	0	0.0112	0	0	0	0	0	0	0	0	0	0	0	0	0	0	0	0	0.051719	0	0	0.015075	0	0	0	0.023072
g__Proteus	0.0381	0.1672	no	0.0645	0.476671	0.0645	0.250744	0.0454	0	0.1363	0	0	0	0	0	0	0	0	0	0	0.019569	0	0	1.06747	0	0	0.0033	0	0	0	0	0	0	0	0
g__Pseudoflavonifractor	0.0381	0.1672	no	0.528612	0.748455	0.0658828	0.252957	0.1718	0.2516	0.2079	0.0558	0.947183	0.039148	0.104103	0.200525	0.112341	0.128839	0.159571	0.32092	0.059982	0.065231	0.072069	0.131558	0.825577	0.223616	0	0.285479	0.051719	0.135824	0.080287	0.041876	0	0.046551	0.036291	0.053835
g__Desulfovibrio	0.0391	0.1694	no	0.528612	0.748455	0.172167	0.4462	2.8068	1.9144	2.705	3.801	1.88607	1.55653	3.47979	1.23991	1.5897	1.53318	2.41216	1.61763	6.08901	1.35842	3.27912	0.643758	2.15947	1.50638	3.53935	3.06436	4.33941	3.394	1.79697	2.85092	5.3482	4.80381	2.56154	5.31278
g__Candidatus_Stoquefichus	0.0397	0.1699	no	0.399424	0.660036	0.00845642	0.0727197	0.0378	0.0479	0.0572	0.0083	0.177493	0.020357	0.04899	0.006684	0.090796	0	0.038731	0	0.042844	0.110892	0.045862	0.040345	0.024539	0.090655	0.10281	0	0	0	0.010218	0.0134	0.004739	0.01802	0.009073	0.010767
g__Anaerovorax	0.0406	0.1711	no	0.100076	0.572134	0.898396	0.948616	0.0357	0.0641	0.0388	0.0041	0.091235	0.014093	0	0.147051	0.01385	0.075693	0.007746	0.162904	0	0	0.203102	0	0	0	0	0.107261	0.006673	0	0	0.020101	0.006318	0	0	0
g__Rhodospirillales_unclassified	0.0412	0.1711	no	0.0428256	0.387161	0.82248	0.916115	0.0389	0.109	0.004	0.0037	0.776325	0.015659	0.015309	0	0.004617	0.011273	0.007746	0.040726	0.008569	0	0	0	0.005258	0	0.006742	0.011551	0.013347	0	0.004379	0	0	0	0.006049	0.006153
g__Clostridia_UCG-014_unclassified	0.0415	0.1711	no	0.400814	0.660036	0.0928919	0.320993	1.1375	1.3959	1.2886	0.7281	1.63559	1.44378	0.863442	1.68942	0.869485	1.21753	2.18907	1.25924	3.05736	0.72732	1.76404	1.07702	0.364586	0.663292	1.10057	1.55445	0.333673	0.359534	0.778057	0.509213	0.548088	0.396438	1.41081	1.48893
g__Subgroup_2_unclassified	0.0421	0.1714	no	0.674424	0.847927	0.0459994	0.210379	0.0442	0.0298	0.039	0.0637	0.021565	0.032884	0.022964	0.050131	0.044628	0.024157	0.032534	0.009774	0.010283	0	0.021293	0.028066	0.040315	0.006044	0.134832	0.070957	0.095097	0.071907	0.077368	0.078727	0.075816	0.048053	0.040827	0.021534
g__Thalassospira	0.0499	0.2008	no	0.103826	0.582273	0.0255795	0.147045	0.0101	0.002	0.0275	0.0008	0	0	0.003062	0.010026	0.003078	0	0	0	0.044558	0.078277	0.072069	0	0	0	0.006742	0.018152	0	0	0	0	0	0.006007	0	0
g__Hafnia-Obesumbacterium	0.0512	0.2036	no	0.14758	0.582697	0.0272785	0.147045	0.0053	0.0042	0.0116	0	0	0	0	0	0	0	0.015492	0.017919	0	0.022831	0	0.021049	0.028045	0.021153	0	0	0	0	0	0	0	0	0	0
g__Staphylococcus	0.0539	0.2118	no	0.0273095	0.330188	0.114916	0.3693	0.1177	0.1823	0.0626	0.1082	0.149293	0.170686	0.114819	0.375984	0.030778	0.225468	0.376464	0.014661	0.149098	0.004892	0	0.287674	0	0.012087	0.033708	0.013201	0.271943	0.020773	0.046713	0.443886	0.017375	0.03604	0.013609	0.015382
g__Tannerellaceae_unclassified	0.0557	0.2164	no	1	1	0.0300874	0.153396	0.0234	0.0095	0.0064	0.0543	0	0.009396	0.038273	0	0.018467	0	0	0.009774	0	0	0.014741	0.008771	0.007011	0.010576	0.010112	0	0.025025	0.003196	0.016057	0.026801	0.104247	0.039043	0	0.219956
g__Turicibacter	0.0575	0.2209	no	0.0591504	0.448065	0.0300874	0.153396	0.0186	0.0114	0.0377	0.0066	0	0	0.009186	0	0	0.040262	0.041829	0	0.054841	0.006523	0	0.010525	0.029798	0.019642	0.089326	0.090759	0	0.004794	0	0.008375	0.007898	0.025528	0.006049	0
g__Lachnospira	0.0593	0.2252	no	0.0404213	0.38274	0.674424	0.800557	0.1207	0.2137	0.0728	0.0757	0.29361	0	0.110227	0.384339	0.329327	0.1997	0.260271	0.131952	0.022279	0	0.109741	0.015787	0.008764	0.051371	0.064045	0.310231	0.023357	0.047938	0.229184	0.021776	0.060021	0.004505	0.157261	0.061526
g__Lactobacillus	0.0604	0.2268	no	0.0274232	0.330188	0.172167	0.4462	0.5012	0.581	0.4212	0.5014	0.514233	0.706232	0.675138	0.736928	0.56478	0.322097	0.601103	0.527808	0.299909	0.381598	0.483187	0.41397	0.366339	0.262899	0.638768	0.523102	0.582259	0.541698	0.420413	0.562814	0.393297	0.282312	0.494466	0.733699
g__Dorea	0.0638	0.237	no	0.563237	0.782847	0.0238452	0.147045	0.1096	0.0865	0.2213	0.0211	0.209011	0.057939	0	0.01671	0.14158	0.012884	0.063519	0.190597	0.171377	0.70612	0.044224	0.119279	0.040315	0.060437	0.628655	0	0.025025	0.020773	0	0.015075	0.007898	0.042046	0.045364	0.012305
g__Allobaculum	0.0665	0.2443	no	0.752714	0.915953	0.0742034	0.262242	0.032	0.0394	0.0369	0.0197	0.029859	0.032884	0.03368	0.040105	0.036934	0.03221	0.063519	0.045613	0.049699	0.034246	0.054051	0.033328	0.038562	0.03324	0.042135	0.009901	0.015015	0.012783	0.010218	0.026801	0	0.007508	0.0499	0.035378
g__Acidobacteriales_unclassified	0.0673	0.2446	no	0.525552	0.748455	0.247648	0.47217	0.0241	0.0149	0.0249	0.0324	0	0	0.022964	0.015039	0.021545	0.009663	0.012394	0.037468	0.018851	0.011415	0.027845	0	0.021034	0	0.057304	0.062706	0.040041	0.031959	0.056931	0.01675	0.036329	0.024027	0.030243	0.023072
g__Peptococcaceae_unclassified	0.0719	0.2562	no	0.115184	0.582273	0.0274232	0.147045	0.3625	0.4052	0.2496	0.4329	0.240528	0.108049	0.388855	0.228932	0.477063	0.869663	0.608849	0.319291	0.303337	0.070123	0.132672	0.189444	0.087641	0.385284	0.616857	0.211221	0.235239	0.468193	0.500701	0.413735	0.407512	0.731308	0.332668	0.373771
g__Lachnospiraceae_UCG-010	0.072	0.2562	no	0.197035	0.582697	0.028333	0.149348	0.0076	0.0068	0.002	0.014	0	0.004698	0.018371	0	0.007695	0.004831	0.018591	0	0	0.004892	0.006552	0	0	0.004533	0	0	0	0.019175	0.026276	0.015075	0	0.037541	0.007561	0.006153
g__Johnsonella	0.083	0.2922	no	0.334334	0.602995	0.0272785	0.147045	0.0026	0.0024	0.0055	0	0	0	0	0	0	0	0.006197	0.013032	0.005141	0	0	0.012279	0.015775	0.010576	0	0	0	0	0	0	0	0	0	0
g__Lachnospiraceae_UCG-006	0.084	0.2927	no	0.0208626	0.330188	0.172167	0.4462	0.8616	0.9774	0.6767	0.9308	0.389822	0.745381	0.575628	0.502983	1.58662	2.733	0.599554	0.685824	0.370174	0.154922	0.357067	0.194706	0.27344	3.23487	0.300002	0.528053	0.492167	1.88396	0.500701	0.268007	1.62531	1.16679	1.22029	0.289173
g__Clostridia_vadinBB60_group_unclassified	0.0861	0.297	no	0.674424	0.847927	0.0459994	0.210379	0.1318	0.264	0.0962	0.0353	1.38013	0.03445	0.122474	0.168775	0.018467	0.048315	0.052674	0.28671	0.01371	0.052184	0.209654	0.092968	0.063101	0.031729	0.195507	0.110561	0.030031	0.009588	0.059851	0.00335	0.058442	0.073581	0.012097	0.035378
g__Pseudomonas	0.0891	0.3042	no	0.643429	0.847927	0.0272785	0.147045	0.0276	0.0754	0.0073	0	0	0	0.007655	0.584864	0.010772	0	0	0	0	0.008154	0.009828	0	0.017528	0.022664	0	0	0	0	0	0	0	0	0	0
g__Methylobacterium-Methylorubrum	0.0917	0.3099	no	0.144127	0.582273	0.398254	0.569193	0.0018	0	0.0019	0.0037	0	0	0	0	0	0	0	0	0	0	0	0	0	0	0.010112	0.00495	0	0	0.011678	0.008375	0.004739	0.004505	0	0
g__Aerococcus	0.093	0.3112	no	0.0272785	0.330188	0.0645	0.250744	0.0025	0.004	0	0.0035	0.011612	0.014093	0	0	0.003078	0.003221	0	0	0	0	0	0	0	0	0	0	0.008342	0	0.013138	0.0067	0	0	0	0
g__Eubacterium]_oxidoreducens_group	0.0959	0.3178	no	0.200825	0.582697	0.65364	0.797184	0.0078	0.0128	0.0079	0.0029	0.048106	0.012527	0	0.008355	0.009233	0.012884	0.007746	0.003258	0	0	0.031121	0.003508	0.003506	0	0	0.024752	0.008342	0.003196	0.00292	0.008375	0	0	0	0
g__Oscillibacter	0.1005	0.3298	no	0.0928919	0.541274	0.916359	0.948616	1.8987	2.7307	1.53	1.4354	4.88521	1.00376	1.79731	1.92838	3.47486	4.34671	2.59807	1.81149	0.766054	0.585444	1.84594	1.99442	1.01488	1.23593	1.18315	3.61386	0.669013	1.387	2.76772	1.18091	1.3947	1.89209	1.16887	1.02287
g__Lachnospiraceae_NC2004_group	0.1088	0.3518	no	0.189956	0.582697	0.0645	0.250744	0.0017	0.0006	0.0044	0	0	0	0	0	0	0.004831	0	0	0	0	0.014741	0.014033	0	0.006044	0	0	0	0	0	0	0	0	0	0
g__Oceanobacillus	0.1093	0.3518	no	0.247996	0.582697	0.269796	0.47217	0.0368	0.0195	0.0383	0.0525	0.004976	0.018791	0.03368	0.015039	0.018467	0.003221	0.034083	0.027694	0.008569	0.047292	0.037672	0	0.054337	0.004533	0.101124	0.052805	0.086755	0.068711	0.071529	0.072027	0.066339	0.039043	0	0.015382
g__Eubacterium]_ventriosum_group	0.1118	0.3525	no	0.927264	0.972184	0.0969245	0.327647	0.0017	0.0004	0.0004	0.0043	0	0.003132	0	0	0	0	0	0	0	0	0	0	0.003506	0	0	0	0	0	0.004379	0	0.020534	0	0.003024	0.006153
g__Anaerotignum	0.1119	0.3525	no	0.0928919	0.541274	0.0587074	0.250744	1.3995	1.4717	1.1301	1.5966	1.05169	1.20733	2.85211	1.4137	1.49736	0.953409	2.04189	0.755873	0.699217	0.520213	3.56412	0.103492	0.660812	0.483493	0.7736	2.23597	1.16118	1.36463	2.83779	2.71692	1.01404	1.27341	1.57866	0.825989
g__Butyricicoccus	0.1234	0.3525	no	0.115184	0.582273	0.752714	0.857487	0.1329	0.2399	0.0967	0.0621	0.177493	0.036016	0.220453	0.153736	0.046167	0.289888	0.878416	0.117291	0.106254	0.027723	0.036034	0.131558	0.241889	0.054393	0.025281	0.150165	0.043377	0.055928	0.070069	0.082077	0.082134	0.070578	0.046876	0.046145
g__Alphaproteobacteria_unclassified	0.1241	0.3525	no	0.144127	0.582273	NA	NA	0.0003	0.0008	0	0	0	0.003132	0	0	0	0	0.003098	0	0	0	0	0	0	0	0	0	0	0	0	0	0	0	0	0
g__Anaerocolumna	0.1241	0.3525	no	0.144127	0.582273	0.144127	0.393189	0.0031	0	0.0094	0	0	0	0	0	0	0	0	0	0	0	0.027845	0	0	0	0.047191	0	0	0	0	0	0	0	0	0
g__Catenulispora	0.1241	0.3525	no	0.144127	0.582273	0.144127	0.393189	0.0003	0	0.001	0	0	0	0	0	0	0	0	0	0	0	0.004914	0	0	0.003022	0	0	0	0	0	0	0	0	0	0
g__Companilactobacillus	0.1241	0.3525	no	0.144127	0.582273	0.144127	0.393189	0.0003	0	0.0009	0	0	0	0	0	0	0	0	0	0.003428	0	0	0	0.003506	0	0	0	0	0	0	0	0	0	0	0
g__Deltaproteobacteria_unclassified	0.1241	0.3525	no	0.144127	0.582273	0.144127	0.393189	0.0007	0	0.0021	0	0	0	0	0	0	0	0	0	0	0	0.009828	0	0	0	0.006742	0	0	0	0	0	0	0	0	0
g__Gemmatimonadaceae_unclassified	0.1241	0.3525	no	0.144127	0.582273	NA	NA	0.0004	0.0012	0	0	0	0	0	0	0.004617	0	0.004648	0	0	0	0	0	0	0	0	0	0	0	0	0	0	0	0	0
g__Lachnospiraceae_UCG-004	0.1241	0.3525	no	0.144127	0.582273	NA	NA	0.0009	0.0027	0	0	0	0	0	0	0	0	0.018591	0.003258	0	0	0	0	0	0	0	0	0	0	0	0	0	0	0	0
g__Methylovirgula	0.1241	0.3525	no	0.144127	0.582273	0.144127	0.393189	0.0004	0	0.0012	0	0	0	0	0	0	0	0	0	0	0.006523	0	0	0	0.003022	0	0	0	0	0	0	0	0	0	0
g__Mycobacterium	0.1241	0.3525	no	NA	NA	0.144127	0.393189	0.0003	0	0	0.0008	0	0	0	0	0	0	0	0	0	0	0	0	0	0	0	0	0	0.003196	0	0	0	0	0.003024	0
g__Nocardia	0.1241	0.3525	no	0.144127	0.582273	NA	NA	0.0005	0.0014	0	0	0	0	0	0.006684	0	0.004831	0	0	0	0	0	0	0	0	0	0	0	0	0	0	0	0	0	0
g__Vagococcus	0.1241	0.3525	no	NA	NA	0.144127	0.393189	0.0007	0	0	0.0022	0	0	0	0	0	0	0	0	0	0	0	0	0	0	0	0	0	0.009588	0	0.008375	0	0	0	0
g__Rhodococcus	0.1409	0.3969	no	0.0356919	0.34886	0.207578	0.47217	0.0155	0.0132	0.0194	0.014	0.021565	0.006264	0.012247	0.013368	0.01385	0.011273	0.015492	0.011403	0.01371	0.016308	0.022931	0.017541	0.022787	0.030218	0.006742	0.024752	0.015015	0.00799	0.017517	0.023451	0.023693	0.010512	0.006049	0.007691
g__Atopobacter	0.1463	0.4087	no	0.317311	0.582697	0.300776	0.47217	0.0013	0	0.0008	0.003	0	0	0	0	0	0	0	0	0	0	0	0	0	0	0	0.006601	0	0	0.011678	0	0.006318	0	0	0.006153
g__Parasutterella	0.1485	0.4114	no	0.0928919	0.541274	0.115184	0.3693	0.0454	0.0532	0.0388	0.0443	0.089576	0.072033	0.050521	0.033421	0.067712	0.038652	0.029435	0.043984	0.04113	0.030984	0.032758	0.047361	0.066607	0.03324	0.032023	0.026403	0.036704	0.033557	0.035034	0.036851	0.072657	0.051056	0.0499	0.038454
g__Hydrogenoanaerobacterium	0.1532	0.421	no	0.856355	0.972184	0.0645	0.250744	0.0017	0.0022	0.0029	0	0.004976	0	0	0	0.009233	0	0.003098	0	0	0	0	0	0	0.006044	0.013483	0.0033	0	0	0	0	0	0	0	0
g__Culturomica	0.1545	0.4211	no	0.125458	0.582273	0.927264	0.948616	0.0016	0.0032	0.0008	0.0007	0	0	0	0	0.004617	0.009663	0.007746	0.003258	0	0	0.006552	0	0	0	0	0	0	0	0.005839	0	0	0	0	0
g__Tuzzerella	0.1644	0.4445	no	0.0928919	0.541274	0.115184	0.3693	0.0491	0.043	0.069	0.0354	0.129388	0.075164	0.056644	0.020052	0	0.020936	0.013943	0.027694	0.030848	0.061969	0.034396	0.189444	0.085888	0.034751	0.057304	0.057756	0.031699	0.071907	0.052552	0.0134	0	0.042046	0.037803	0.033839
g__Burkholderia-Caballeronia-Paraburkholderia	0.1773	0.4756	no	0.523186	0.748455	0.0645	0.250744	0.0013	0.0012	0.0027	0	0	0	0	0	0	0	0.004648	0.004887	0	0	0	0	0.010517	0.003022	0.008427	0	0	0	0	0	0	0	0	0
g__Clostridiales_Family_IV._Incertae_Sedis_unclassified	0.1935	0.515	no	0.0825793	0.541274	0.277435	0.47217	0.0088	0.0177	0.0023	0.0063	0.038153	0	0.010716	0	0.046167	0	0.012394	0.03421	0	0	0.004914	0	0	0.013598	0	0	0.013347	0	0	0	0.012636	0	0.010585	0.013843
g__Kineothrix	0.2276	0.5247	no	1	1	0.207578	0.47217	1.1768	1.171	2.0892	0.2702	2.67235	0.497964	3.75076	0.494628	1.17727	0.109513	0.611948	0.053758	0.543264	0.27723	0.904132	8.325	0.937757	5.69616	0.02191	0.008251	0.131801	0.236494	0.118241	0.437186	0.026852	0.663733	0.473296	0.073831
g__Incertae_Sedis	0.2294	0.5247	no	0.833635	0.956785	0.0742034	0.262242	0.3034	0.318	0.4354	0.1566	0.315175	0.070467	0.075015	0.265695	0.884874	0.26573	0.461672	0.205259	1.78746	0.125569	0.296464	0.164886	0.196316	0.074035	0.25281	0.585809	0.090092	0.095876	0.170793	0.095477	0.083714	0.558617	0.078631	0.079984
g__GAL15_unclassified	0.2315	0.5247	no	0.214947	0.582697	0.117917	0.374207	0.0209	0.0218	0.0137	0.0272	0.021565	0.018791	0.038273	0.03175	0.04309	0.016105	0.004648	0	0	0	0	0	0.024539	0	0.055618	0.029703	0.041709	0.027165	0.036494	0.030151	0.041067	0.024027	0.016633	0
g__Anaeroplasma	0.235	0.5247	no	0.669815	0.847927	0.227835	0.47217	0.0479	0.0256	0.1157	0.0023	0.034835	0.020357	0.003062	0	0	0.016105	0.063519	0.06679	0.046272	0.003262	0.396377	0	0	0	0.362362	0.117162	0	0.003196	0.007299	0.00335	0	0	0	0.004614
g__Erysipelotrichaceae_unclassified	0.2352	0.5247	no	0.674424	0.847927	0.0459994	0.210379	0.0988	0.1041	0.0697	0.1226	0.116117	0.032884	0.202082	0.075197	0.244687	0.037041	0.1007	0.024436	0.037703	0.039138	0.052413	0.040345	0.024539	0.129939	0.18708	0.046205	0.061729	0.063917	0.214586	0.169179	0.069498	0.25378	0.045364	0.103056
g__Clostridium]_methylpentosum_group_unclassified	0.2399	0.5247	no	0.393769	0.660036	0.427479	0.601565	0.0039	0.0071	0.0004	0.0041	0	0	0	0	0	0.003221	0.037182	0.01629	0	0.003262	0	0	0	0	0	0	0.005005	0.011186	0.011678	0.005025	0	0	0	0
g__Gemella	0.2469	0.5247	no	0.277435	0.582697	0.125458	0.393189	0.0024	0.0019	0.0041	0.001	0	0.006264	0	0	0	0	0.009295	0	0	0.009785	0	0	0.007011	0.006044	0.010112	0	0	0.00799	0	0	0	0	0	0
g__Mediterraneibacter	0.2547	0.5247	no	0.752714	0.915953	0.247996	0.47217	0.0342	0.0352	0.0456	0.0216	0.064694	0.023489	0.03368	0.055144	0.04309	0.022547	0.027886	0.011403	0.022279	0.026092	0	0.012279	0.045573	0.064969	0.121349	0.072607	0.015015	0.035154	0.023356	0.020101	0.020534	0.031535	0.015121	0.012305
g__Clostridiaceae_unclassified	0.261	0.5247	no	0.189956	0.582697	0.927264	0.948616	0.0044	0.012	0.0007	0.0006	0.023223	0.045412	0	0	0	0	0	0.027694	0	0	0	0	0.005258	0	0	0	0.005005	0	0	0	0	0	0	0
g__Scopulibacillus	0.2645	0.5247	no	0.833635	0.956785	0.293622	0.47217	0.0173	0.0132	0.0173	0.0214	0.011612	0.014093	0.013778	0.021724	0.012311	0	0.017042	0.014661	0.006855	0.016308	0.013103	0.010525	0.015775	0.006044	0.032023	0.037954	0.026694	0.019175	0.026276	0.01005	0.025272	0.007508	0.018146	0.038454
g__Absiella	0.2664	0.5247	no	0.266603	0.582697	0.114114	0.3693	0.2036	0.1215	0.3951	0.0943	0	0.38052	0.038273	0.11196	0.118496	0.045094	0.012394	0.265533	0.029134	0.037508	0.065517	0	0	0	2.94271	0.085809	0.070071	0.129432	0.072988	0.025126	0.060021	0.069076	0.19204	0.135358
g__Mucispirillum	0.2691	0.5247	no	0.59951	0.81825	0.115184	0.3693	0.7191	0.7621	0.8588	0.5365	1.06164	0.070467	0.336803	1.5407	1.45119	0.471873	0.650679	0.513146	0.858597	0.117415	1.51672	0.566577	0.550385	1.08484	1.70731	0.468647	2.04208	0.102267	0.470046	0.043551	0.170586	0.848438	0.535293	0.079984
g__Streptococcus	0.2773	0.5247	no	0.247996	0.582697	0.400814	0.569193	0.35	0.2708	0.3549	0.4243	0.301904	0.192609	0.176056	0.27405	0.366261	0.090187	0.577865	0.187339	0.401021	0.233199	0.281722	0.473609	0.436452	0.101231	0.691015	0.221122	0.500509	0.191751	0.25546	0.440536	0.529134	0.186206	0.780258	0.510667
g__Colidextribacter	0.2787	0.5247	no	0.172167	0.582697	0.172167	0.4462	1.1543	1.3336	0.9053	1.2241	1.17112	0.468212	0.900184	0.648363	2.4361	2.1645	1.9195	0.961131	0.371887	0.40606	0.70922	1.17525	0.343552	0.821939	1.50507	1.90924	1.08777	1.80886	1.53276	0.979899	1.21938	1.359	1.03581	0.769077
g__Odoribacter	0.2945	0.5247	no	0.752714	0.915953	0.247996	0.47217	1.691	2.3	1.8111	0.962	1.06994	0.057939	0.737906	2.01527	1.42349	6.63038	3.86689	2.59831	0.79176	0.693074	4.00144	0.450806	0.864139	2.9765	2.91406	1.79703	0.850865	1.13613	2.00864	0.475712	0.941385	0.399441	1.54842	0.335318
g__Bifidobacterium	0.296	0.5247	no	0.59951	0.81825	0.46225	0.630525	0.203	0.17	0.1978	0.241	0.359963	0.100219	0.151562	0.132012	0.138502	0.124008	0.210696	0.143355	0.450721	0.12883	0.168706	0.164886	0.122697	0.107275	0.267979	0.171617	0.65233	0.148607	0.194149	0.149079	0.138996	0.159176	0.269159	0.21688
g__Ruminococcus]_torques_group	0.3018	0.5247	no	0.155949	0.582697	0.22371	0.47217	0.0249	0.0221	0.0312	0.0213	0.019906	0.026621	0.007655	0.058486	0.016928	0	0.024788	0.022807	0.035989	0.032615	0	0.050869	0.031551	0.019642	0.047191	0.031353	0.045046	0.019175	0	0.061977	0	0	0.024194	0.019996
g__Candidatus_Solibacter	0.3049	0.5247	no	0.317311	0.582697	0.144127	0.393189	0.0008	0.0004	0	0.0021	0	0	0	0	0.003078	0	0	0	0	0	0	0	0	0	0	0	0	0.011186	0	0	0	0.006007	0	0
g__Chloroflexi_unclassified	0.3049	0.5247	no	0.441125	0.69615	0.144127	0.393189	0.0008	0.0004	0.0021	0	0	0	0	0	0	0	0.003098	0	0	0	0.009828	0	0	0	0.006742	0	0	0	0	0	0	0	0	0
g__Komagataeibacter	0.3049	0.5247	no	0.144127	0.582273	0.441125	0.609733	0.0013	0	0.0031	0.0008	0	0	0	0	0	0	0	0	0	0	0	0.008771	0.015775	0	0	0	0	0	0	0	0	0.006007	0	0
g__Porphyromonadaceae_unclassified	0.3049	0.5247	no	0.441125	0.69615	0.144127	0.393189	0.0009	0.0004	0.0024	0	0	0	0	0	0	0	0.003098	0	0	0	0	0	0	0.004533	0	0.014851	0	0	0	0	0	0	0	0
g__Proteobacteria_unclassified	0.3049	0.5247	no	0.441125	0.69615	0.144127	0.393189	0.0007	0.0006	0.0017	0	0	0	0	0	0	0	0.004648	0	0	0	0.004914	0	0	0	0.008427	0	0	0	0	0	0	0	0	0
g__Xanthobacteraceae_unclassified	0.3049	0.5247	no	0.441125	0.69615	0.144127	0.393189	0.0014	0.0008	0.0035	0	0	0	0	0	0.006156	0	0	0	0	0	0.014741	0	0	0	0.013483	0	0	0	0	0	0	0	0	0
g__Intestinimonas	0.3096	0.5247	no	0.247996	0.582697	0.207578	0.47217	0.7409	0.8708	0.6026	0.7494	0.850972	0.234889	0.394979	1.32012	0.629415	1.01944	1.24558	1.27065	0.419873	0.440306	0.391463	0.303461	0.16827	0.524288	1.35506	1.21782	0.522198	0.645563	0.780976	0.443886	0.608109	2.04376	0.343253	0.607571
g__Flavonifractor	0.3132	0.5247	no	0.286422	0.582697	0.525552	0.691061	0.0371	0.0187	0.0377	0.0547	0.009953	0	0.047459	0.071855	0.012311	0	0	0.008145	0.011996	0.022831	0.072069	0.042099	0	0	0.12472	0.028053	0	0.00799	0.087586	0.058626	0.077396	0.117129	0	0.089213
g__Frisingicoccus	0.3185	0.5247	no	0.890265	0.972184	0.144127	0.393189	0.001	0.0017	0.0014	0	0	0	0.007655	0	0.006156	0	0	0	0	0	0	0	0	0.007555	0.003371	0	0	0	0	0	0	0	0	0
g__Prevotellaceae_Ga6A1_group	0.3204	0.5247	no	0.144127	0.582273	1	1	0.0031	0	0.0039	0.0053	0	0	0	0	0	0	0	0	0.018851	0	0	0	0.01227	0	0	0	0.031699	0	0	0	0.011057	0	0	0
g__UCG-003	0.3278	0.5247	no	0.874735	0.972184	0.292198	0.47217	0.1338	0.0831	0.2753	0.043	0.087917	0.086126	0.068892	0.100262	0	0.2303	0.058871	0.032581	0.178232	0.058707	0.44879	0.061394	0.024539	0.019642	0	1.41089	0	0	0.021897	0.058626	0.039488	0.079588	0.096776	0.047683
g__67-14_unclassified	0.3364	0.5247	no	0.317311	0.582697	0.537739	0.691061	0.0005	0	0.0004	0.0009	0	0	0	0	0	0	0	0	0	0	0	0	0	0	0.003371	0	0	0	0	0	0	0.004505	0.003024	0
g__Leuconostoc	0.3364	0.5247	no	0.144127	0.582273	0.537739	0.691061	0.0006	0	0.0012	0.0006	0	0	0	0	0	0	0	0	0	0.006523	0.003276	0	0	0	0	0	0	0.004794	0	0	0	0	0	0
g__Porphyromonas	0.3364	0.5247	no	0.537739	0.754328	0.144127	0.393189	0.0011	0.001	0.0024	0	0	0	0	0	0	0	0.007746	0	0	0	0.006552	0.012279	0	0	0	0	0	0	0	0	0	0	0	0
g__Methyloversatilis	0.3485	0.5247	no	0.297621	0.582697	0.742234	0.857487	0.0039	0.0022	0.0044	0.0052	0.006635	0	0	0	0.004617	0	0.006197	0	0.006855	0.006523	0.009828	0	0	0	0.011798	0	0	0.00799	0	0.011725	0.009477	0	0.003024	0.009229
g__Corynebacterium	0.3568	0.5247	no	0.528309	0.748455	0.293622	0.47217	0.0992	0.0743	0.091	0.1322	0.048106	0	0.021433	0.384339	0.106185	0	0.026337	0.008145	0.078833	0.008154	0.014741	0.454314	0.091147	0.009065	0.052247	0.019802	0.103438	0.019175	0.033575	0.549414	0.135837	0.007508	0.119458	0.089213
g__Bacteroidales_unclassified	0.3591	0.5247	no	0.207578	0.582697	0.752007	0.857487	0.0313	0.0447	0.0255	0.0237	0.003318	0.098653	0.04899	0.013368	0.067712	0.053146	0.013943	0.058645	0.003428	0.026092	0.014741	0.005262	0.04382	0.107275	0.003371	0	0.060061	0.030361	0.033575	0	0.014216	0.01802	0.033267	0
g__Aquabacterium	0.3656	0.5247	no	0.643954	0.847927	0.317311	0.47217	0.0007	0.0012	0.0009	0	0	0	0	0	0.004617	0	0.004648	0	0.006855	0	0	0	0	0	0	0	0	0	0	0	0	0	0	0
g__Bacteroides]_pectinophilus_group	0.3656	0.5247	no	0.317311	0.582697	0.144127	0.393189	0.0006	0.0008	0	0.001	0	0	0	0.006684	0	0	0	0	0	0	0	0	0	0	0	0	0	0	0	0.005025	0.003159	0	0	0
g__Oceanisphaera	0.3656	0.5247	no	0.144127	0.582273	0.643954	0.788464	0.0013	0	0.0014	0.0024	0	0	0	0	0	0	0	0	0	0	0.006552	0	0	0.004533	0	0	0	0	0.018977	0	0	0	0	0
g__Weissella	0.3656	0.5247	no	0.144127	0.582273	0.317311	0.47217	0.0006	0.001	0	0.0008	0	0.004698	0	0	0	0	0	0.003258	0	0	0	0	0	0	0	0	0	0.006392	0	0	0	0	0	0
g__Barnesiella	0.3674	0.5247	no	0.958091	0.980749	0.22371	0.47217	0.0363	0.0382	0.0477	0.0229	0	0.082994	0.013778	0.013368	0.063095	0.046704	0.038731	0.047242	0.022279	0.094584	0.006552	0.03859	0.129709	0.078568	0	0.011551	0.060061	0	0.059851	0.01005	0.036329	0.016518	0	0
g__11-24_unclassified	0.3679	0.5247	no	NA	NA	0.317311	0.47217	0.0001	0	0	0.0004	0	0	0	0	0	0	0	0	0	0	0	0	0	0	0	0	0	0.003196	0	0	0	0	0	0
g__Actinomadura	0.3679	0.5247	no	NA	NA	0.317311	0.47217	0.0001	0	0	0.0004	0	0	0	0	0	0	0	0	0	0	0	0	0	0	0	0	0	0	0.00292	0	0	0	0	0
g__Actinomyces	0.3679	0.5247	no	0.317311	0.582697	NA	NA	0.0001	0.0004	0	0	0	0	0	0	0	0.003221	0	0	0	0	0	0	0	0	0	0	0	0	0	0	0	0	0	0
g__Actinospica	0.3679	0.5247	no	0.317311	0.582697	NA	NA	0.0003	0.0008	0	0	0	0	0	0	0	0	0.006197	0	0	0	0	0	0	0	0	0	0	0	0	0	0	0	0	0
g__Amb-16S-1323_unclassified	0.3679	0.5247	no	NA	NA	0.317311	0.47217	0.0001	0	0	0.0004	0	0	0	0	0	0	0	0	0	0	0	0	0	0	0	0	0	0	0	0	0	0	0	0.003076
g__Anaerobium	0.3679	0.5247	no	NA	NA	0.317311	0.47217	0.0001	0	0	0.0004	0	0	0	0	0	0	0	0	0	0	0	0	0	0	0	0	0.003337	0	0	0	0	0	0	0
g__Anaerofustis	0.3679	0.5247	no	NA	NA	0.317311	0.47217	0.0002	0	0	0.0006	0	0	0	0	0	0	0	0	0	0	0	0	0	0	0	0	0	0	0	0	0	0	0	0.004614
g__Anaerolineaceae_unclassified	0.3679	0.5247	no	NA	NA	0.317311	0.47217	0.0002	0	0	0.0006	0	0	0	0	0	0	0	0	0	0	0	0	0	0	0	0	0.005005	0	0	0	0	0	0	0
g__Atopobiaceae_unclassified	0.3679	0.5247	no	0.317311	0.582697	0.317311	0.47217	0.0001	0	0.0004	0	0	0	0	0	0	0	0	0	0.003428	0	0	0	0	0	0	0	0	0	0	0	0	0	0	0
g__Beduinibacterium	0.3679	0.5247	no	0.317311	0.582697	0.317311	0.47217	0.0001	0	0.0004	0	0	0	0	0	0	0	0	0	0	0	0	0	0	0.003022	0	0	0	0	0	0	0	0	0	0
g__Brevibacillus	0.3679	0.5247	no	0.317311	0.582697	0.317311	0.47217	0.0001	0	0.0004	0	0	0	0	0	0	0	0	0	0	0.003262	0	0	0	0	0	0	0	0	0	0	0	0	0	0
g__Bryobacter	0.3679	0.5247	no	NA	NA	0.317311	0.47217	0.0002	0	0	0.0006	0	0	0	0	0	0	0	0	0	0	0	0	0	0	0	0	0	0	0	0	0	0.004505	0	0
g__Candidatus_Adlerbacteria_unclassified	0.3679	0.5247	no	NA	NA	0.317311	0.47217	0.0001	0	0	0.0004	0	0	0	0	0	0	0	0	0	0	0	0	0	0	0	0	0	0.003196	0	0	0	0	0	0
g__Candidatus_Saccharibacteria_unclassified	0.3679	0.5247	no	NA	NA	0.317311	0.47217	0.0003	0	0	0.0008	0	0	0	0	0	0	0	0	0	0	0	0	0	0	0	0	0	0.006392	0	0	0	0	0	0
g__Caulobacteraceae_unclassified	0.3679	0.5247	no	0.317311	0.582697	NA	NA	0.0002	0.0006	0	0	0	0	0	0	0	0	0	0.004887	0	0	0	0	0	0	0	0	0	0	0	0	0	0	0	0
g__Chujaibacter	0.3679	0.5247	no	0.317311	0.582697	0.317311	0.47217	0.0003	0	0.0009	0	0	0	0	0	0	0	0	0	0.006855	0	0	0	0	0	0	0	0	0	0	0	0	0	0	0
g__Clostridia_unclassified	0.3679	0.5247	no	0.317311	0.582697	NA	NA	0.0011	0.0033	0	0	0	0	0	0	0	0	0.026337	0	0	0	0	0	0	0	0	0	0	0	0	0	0	0	0	0
g__Cupriavidus	0.3679	0.5247	no	0.317311	0.582697	NA	NA	0.0001	0.0004	0	0	0.003318	0	0	0	0	0	0	0	0	0	0	0	0	0	0	0	0	0	0	0	0	0	0	0
g__Curtobacterium	0.3679	0.5247	no	NA	NA	0.317311	0.47217	0.0002	0	0	0.0006	0	0	0	0	0	0	0	0	0	0	0	0	0	0	0	0	0	0	0	0.005025	0	0	0	0
g__Defluviitaleaceae_unclassified	0.3679	0.5247	no	0.317311	0.582697	NA	NA	0.0003	0.0008	0	0	0.006635	0	0	0	0	0	0	0	0	0	0	0	0	0	0	0	0	0	0	0	0	0	0	0
g__Delftia	0.3679	0.5247	no	NA	NA	0.317311	0.47217	0.0001	0	0	0.0004	0	0	0	0	0	0	0	0	0	0	0	0	0	0	0	0	0	0.003196	0	0	0	0	0	0
g__Desulfotomaculum	0.3679	0.5247	no	0.317311	0.582697	NA	NA	0.001	0.0031	0	0	0	0.025055	0	0	0	0	0	0	0	0	0	0	0	0	0	0	0	0	0	0	0	0	0	0
g__Desulfovibrionales_unclassified	0.3679	0.5247	no	0.317311	0.582697	NA	NA	0.0003	0.001	0	0	0	0	0	0	0	0	0	0.008145	0	0	0	0	0	0	0	0	0	0	0	0	0	0	0	0
g__Eggerthella	0.3679	0.5247	no	0.317311	0.582697	NA	NA	0.0001	0.0004	0	0	0	0.003132	0	0	0	0	0	0	0	0	0	0	0	0	0	0	0	0	0	0	0	0	0	0
g__Ellin6067	0.3679	0.5247	no	0.317311	0.582697	0.317311	0.47217	0.0002	0	0.0006	0	0	0	0	0	0	0	0	0	0	0	0	0	0	0	0.005056	0	0	0	0	0	0	0	0	0
g__Enhydrobacter	0.3679	0.5247	no	NA	NA	0.317311	0.47217	0.0003	0	0	0.0008	0	0	0	0	0	0	0	0	0	0	0	0	0	0	0	0	0	0	0	0	0	0.006007	0	0
g__Escherichia	0.3679	0.5247	no	0.317311	0.582697	0.317311	0.47217	0.0001	0	0.0004	0	0	0	0	0	0	0	0	0	0	0	0	0	0	0	0	0.0033	0	0	0	0	0	0	0	0
g__Eubacterium]_eligens_group	0.3679	0.5247	no	0.317311	0.582697	0.317311	0.47217	0.0001	0	0.0004	0	0	0	0	0	0	0	0	0	0.003428	0	0	0	0	0	0	0	0	0	0	0	0	0	0	0
g__F082_unclassified	0.3679	0.5247	no	NA	NA	0.317311	0.47217	0.0001	0	0	0.0004	0	0	0	0	0	0	0	0	0	0	0	0	0	0	0	0	0	0	0	0	0.003159	0	0	0
g__Faecalimonas	0.3679	0.5247	no	0.317311	0.582697	NA	NA	0.0011	0.0033	0	0	0	0	0	0	0	0	0	0.026065	0	0	0	0	0	0	0	0	0	0	0	0	0	0	0	0
g__Falsochrobactrum	0.3679	0.5247	no	0.317311	0.582697	NA	NA	0.0002	0.0006	0	0	0	0	0	0	0	0	0	0.004887	0	0	0	0	0	0	0	0	0	0	0	0	0	0	0	0
g__Fusicatenibacter	0.3679	0.5247	no	0.317311	0.582697	0.317311	0.47217	0.0004	0	0.0011	0	0	0	0	0	0	0	0	0	0	0	0	0	0	0.009065	0	0	0	0	0	0	0	0	0	0
g__Gammaproteobacteria_unclassified	0.3679	0.5247	no	0.317311	0.582697	NA	NA	0.0019	0.0056	0	0	0	0	0	0.045118	0	0	0	0	0	0	0	0	0	0	0	0	0	0	0	0	0	0	0	0
g__Gracilibacteraceae_unclassified	0.3679	0.5247	no	NA	NA	0.317311	0.47217	0.0002	0	0	0.0006	0	0	0	0	0	0	0	0	0	0	0	0	0	0	0	0	0	0.004794	0	0	0	0	0	0
g__Holdemanella	0.3679	0.5247	no	0.317311	0.582697	0.317311	0.47217	0.0001	0	0.0004	0	0	0	0	0	0	0	0	0	0	0	0	0	0	0.003022	0	0	0	0	0	0	0	0	0	0
g__Holdemania	0.3679	0.5247	no	0.317311	0.582697	NA	NA	0.0001	0.0004	0	0	0	0.003132	0	0	0	0	0	0	0	0	0	0	0	0	0	0	0	0	0	0	0	0	0	0
g__IMCC26256_unclassified	0.3679	0.5247	no	0.317311	0.582697	NA	NA	0.0003	0.0008	0	0	0	0	0	0	0	0	0.006197	0	0	0	0	0	0	0	0	0	0	0	0	0	0	0	0	0
g__Jeotgalicoccus	0.3679	0.5247	no	0.317311	0.582697	NA	NA	0.0006	0.0017	0	0	0	0	0	0	0	0	0.013943	0	0	0	0	0	0	0	0	0	0	0	0	0	0	0	0	0
g__JG30a-KF-32	0.3679	0.5247	no	0.563237	0.782847	0.528612	0.691061	0.0001	0.0004	0	0	0	0	0	0	0	0	0	0.003258	0	0	0	0	0	0	0	0	0	0	0	0	0	0	0	0
g__Ktedonobacter	0.3679	0.5247	no	0.317311	0.582697	NA	NA	0.0001	0.0004	0	0	0	0	0.003062	0	0	0	0	0	0	0	0	0	0	0	0	0	0	0	0	0	0	0	0	0
g__Ktedonobacteraceae_unclassified	0.3679	0.5247	no	NA	NA	0.317311	0.47217	0.0002	0	0	0.0005	0	0	0	0	0	0	0	0	0	0	0	0	0	0	0	0	0	0	0.004379	0	0	0	0	0
g__Lachnospiraceae_NK4B4_group	0.3679	0.5247	no	NA	NA	0.317311	0.47217	0.0004	0	0	0.0013	0	0	0	0	0	0	0	0	0	0	0	0	0	0	0	0	0	0	0	0	0	0	0.010585	0
g__MBNT15_unclassified	0.3679	0.5247	no	0.317311	0.582697	NA	NA	0.0003	0.0008	0	0	0	0	0	0.006684	0	0	0	0	0	0	0	0	0	0	0	0	0	0	0	0	0	0	0	0
g__Methylocystis	0.3679	0.5247	no	0.317311	0.582697	0.317311	0.47217	0.0001	0	0.0004	0	0	0	0	0	0	0	0	0	0.003428	0	0	0	0	0	0	0	0	0	0	0	0	0	0	0
g__Oligella	0.3679	0.5247	no	0.317311	0.582697	0.317311	0.47217	0.0003	0	0.0008	0	0	0	0	0	0	0	0	0	0	0	0.006552	0	0	0	0	0	0	0	0	0	0	0	0	0
g__Paenalcaligenes	0.3679	0.5247	no	NA	NA	0.317311	0.47217	0.0005	0	0	0.0015	0	0	0	0	0	0	0	0	0	0	0	0	0	0	0	0	0	0	0.011678	0	0	0	0	0
g__Pajaroellobacter	0.3679	0.5247	no	NA	NA	0.317311	0.47217	0.0001	0	0	0.0004	0	0	0	0	0	0	0	0	0	0	0	0	0	0	0	0	0	0.003196	0	0	0	0	0	0
g__Paludibacter	0.3679	0.5247	no	0.317311	0.582697	0.317311	0.47217	0.0001	0	0.0004	0	0	0	0	0	0	0	0	0	0	0	0.003276	0	0	0	0	0	0	0	0	0	0	0	0	0
g__Pantoea	0.3679	0.5247	no	0.317311	0.582697	0.317311	0.47217	0.002	0	0.006	0	0	0	0	0	0	0	0	0	0.047985	0	0	0	0	0	0	0	0	0	0	0	0	0	0	0
g__Pelistega	0.3679	0.5247	no	NA	NA	0.317311	0.47217	0.0007	0	0	0.0021	0	0	0	0	0	0	0	0	0	0	0	0	0	0	0	0	0	0	0	0	0	0	0.016633	0
g__Phenylobacterium	0.3679	0.5247	no	0.317311	0.582697	0.317311	0.47217	0.0001	0	0.0004	0	0	0	0	0	0	0	0	0	0	0	0	0	0.003506	0	0	0	0	0	0	0	0	0	0	0
g__Planctomycetales_unclassified	0.3679	0.5247	no	0.317311	0.582697	0.317311	0.47217	0.0001	0	0.0004	0	0	0	0	0	0	0	0	0	0	0	0	0.003508	0	0	0	0	0	0	0	0	0	0	0	0
g__Ramlibacter	0.3679	0.5247	no	0.317311	0.582697	NA	NA	0.0001	0.0004	0	0	0	0	0	0	0.003078	0	0	0	0	0	0	0	0	0	0	0	0	0	0	0	0	0	0	0
g__Raoultella	0.3679	0.5247	no	0.317311	0.582697	0.317311	0.47217	0.0016	0	0.0049	0	0	0	0	0	0	0	0	0	0	0	0.03931	0	0	0	0	0	0	0	0	0	0	0	0	0
g__Reyranella	0.3679	0.5247	no	0.317311	0.582697	0.317311	0.47217	0.0001	0	0.0004	0	0	0	0	0	0	0	0	0	0	0	0	0	0	0	0	0.0033	0	0	0	0	0	0	0	0
g__Rhodoplanes	0.3679	0.5247	no	0.317311	0.582697	NA	NA	0.0005	0.0015	0	0	0	0	0	0	0	0	0.012394	0	0	0	0	0	0	0	0	0	0	0	0	0	0	0	0	0
g__Roseomonas	0.3679	0.5247	no	NA	NA	0.317311	0.47217	0.0001	0	0	0.0004	0	0	0	0	0	0	0	0	0	0	0	0	0	0	0	0	0	0	0	0	0.003159	0	0	0
g__S0134_terrestrial_group_unclassified	0.3679	0.5247	no	NA	NA	0.317311	0.47217	0.0002	0	0	0.0005	0	0	0	0	0	0	0	0	0	0	0	0	0	0	0	0	0	0	0.004379	0	0	0	0	0
g__Saccharofermentans	0.3679	0.5247	no	0.317311	0.582697	NA	NA	0.0001	0.0004	0	0	0	0	0	0	0	0	0	0.003258	0	0	0	0	0	0	0	0	0	0	0	0	0	0	0	0
g__Saccharopolyspora	0.3679	0.5247	no	0.317311	0.582697	0.317311	0.47217	0.0002	0	0.0006	0	0	0	0	0	0	0	0	0	0	0	0	0	0	0	0.005056	0	0	0	0	0	0	0	0	0
g__Sh765B-TzT-35	0.3679	0.5247	no	NA	NA	0.317311	0.47217	0.0001	0	0	0.0004	0	0	0	0	0	0	0	0	0	0	0	0	0	0	0	0	0	0.003196	0	0	0	0	0	0
g__SJA-15_unclassified	0.3679	0.5247	no	0.317311	0.582697	NA	NA	0.0001	0.0004	0	0	0	0	0	0	0	0.003221	0	0	0	0	0	0	0	0	0	0	0	0	0	0	0	0	0	0
g__Staphylococcaceae_unclassified	0.3679	0.5247	no	0.317311	0.582697	NA	NA	0.0003	0.001	0	0	0.008294	0	0	0	0	0	0	0	0	0	0	0	0	0	0	0	0	0	0	0	0	0	0	0
g__Streptacidiphilus	0.3679	0.5247	no	NA	NA	0.317311	0.47217	0.0005	0	0	0.0016	0	0	0	0	0	0	0	0	0	0	0	0	0	0	0	0	0	0	0	0	0.012636	0	0	0
g__Subgroup_13_unclassified	0.3679	0.5247	no	NA	NA	0.317311	0.47217	0.0001	0	0	0.0004	0	0	0	0	0	0	0	0	0	0	0	0	0	0	0	0	0	0	0	0	0	0.003003	0	0
g__Subgroup_7_unclassified	0.3679	0.5247	no	0.317311	0.582697	0.317311	0.47217	0.0003	0	0.0008	0	0	0	0	0	0	0	0	0	0	0	0	0	0	0	0.006742	0	0	0	0	0	0	0	0	0
g__Sulfuritalea	0.3679	0.5247	no	NA	NA	0.317311	0.47217	0.0001	0	0	0.0004	0	0	0	0	0	0	0	0	0	0	0	0	0	0	0	0	0	0	0	0	0.003159	0	0	0
g__Thermoactinomyces	0.3679	0.5247	no	0.317311	0.582697	0.317311	0.47217	0.0001	0	0.0004	0	0	0	0	0	0	0	0	0	0	0	0	0	0	0.003022	0	0	0	0	0	0	0	0	0	0
g__UCG-002	0.3679	0.5247	no	0.317311	0.582697	0.317311	0.47217	0.0001	0	0.0004	0	0	0	0	0	0	0	0	0	0	0	0	0.003508	0	0	0	0	0	0	0	0	0	0	0	0
g__Vicinamibacterales_unclassified	0.3679	0.5247	no	0.317311	0.582697	0.317311	0.47217	0.0001	0	0.0004	0	0	0	0	0	0	0	0	0	0.003428	0	0	0	0	0	0	0	0	0	0	0	0	0	0	0
g__Xanthomonas	0.3679	0.5247	no	NA	NA	0.317311	0.47217	0.0001	0	0	0.0004	0	0	0	0	0	0	0	0	0	0	0	0	0	0	0	0	0	0	0.00292	0	0	0	0	0
g__Mordavella	0.3771	0.5355	no	0.441125	0.69615	0.189956	0.47217	0.0027	0.0023	0.0006	0.0053	0.006635	0	0	0.011697	0	0	0	0	0	0	0	0	0	0	0	0.00495	0	0.017577	0	0	0.009477	0	0.015121	0
g__Bellilinea	0.4032	0.5702	no	0.523186	0.748455	0.189956	0.47217	0.0009	0.001	0.0015	0.0004	0	0.003132	0	0	0	0.004831	0	0	0.003428	0.004892	0	0	0	0	0	0.0033	0	0	0.00292	0	0	0	0	0
g__Ligilactobacillus	0.4056	0.5712	no	0.344562	0.603482	0.207578	0.47217	1.7374	1.1962	2.8631	1.1529	1.33203	1.62856	1.47734	0.955834	1.35886	0.785918	0.893908	1.13707	2.34443	1.11218	1.2481	3.49418	11.2058	0.670847	0.92023	1.90924	1.03939	1.03865	0.586827	1.29983	1.38365	1.13826	0.615436	2.12111
g__Firmicutes_unclassified	0.4179	0.5861	no	0.528612	0.748455	0.752714	0.857487	1.3112	1.5095	1.2239	1.2001	1.52113	1.29189	2.03766	1.59919	1.61586	1.62337	1.29051	1.09634	0.915151	0.379968	1.77878	1.4524	0.189304	1.33112	1.60113	2.14356	0.699044	1.91272	0.795574	1.16415	1.30309	1.66234	1.01313	1.05056
g__Lactococcus	0.4274	0.5946	no	0.189956	0.582697	0.609523	0.758247	0.0022	0.0004	0.0037	0.0025	0	0	0.003062	0	0	0	0	0	0.017138	0	0	0.008771	0	0	0	0.0033	0	0	0	0	0	0.013515	0	0.006153
g__Christensenellaceae_unclassified	0.4275	0.5946	no	0.400814	0.660036	0.958091	0.970574	0.0245	0.031	0.0242	0.0184	0.039812	0.078296	0.015309	0.010026	0.030778	0.016105	0.024788	0.032581	0.029134	0.0212	0.011465	0.015787	0	0.046838	0.058989	0.009901	0.013347	0.015979	0.039414	0.021776	0.015795	0.012013	0	0.029225
g__Tyzzerella	0.4317	0.598	no	0.752714	0.915953	0.172167	0.4462	0.3443	0.402	0.403	0.2281	0.680114	1.30755	0.076546	0.232274	0.193903	0.085356	0.258722	0.381194	0.390739	0.223414	0.491376	0.147345	0.099911	0.155624	1.30956	0.405941	0.370377	0.151803	0.370781	0.134003	0.366445	0.142658	0.136091	0.152277
g__Coprococcus	0.4335	0.5981	no	0.368485	0.636261	0.83117	0.916115	0.0226	0.0306	0.0213	0.0159	0.014929	0.072033	0.04899	0.011697	0.044628	0	0.017042	0.035839	0	0.022831	0.070431	0	0.021034	0	0.011798	0.044554	0.040041	0.036752	0	0	0.007898	0.015017	0.012097	0.015382
g__Anaeromyxobacter	0.4401	0.6047	no	0.300776	0.582697	0.201643	0.47217	0.0022	0.0031	0.0011	0.0024	0	0.004698	0	0.011697	0	0.008052	0	0	0	0	0	0	0	0	0.008427	0	0	0.003196	0.004379	0.005025	0.006318	0	0	0
g__Coriobacteriaceae_UCG-002	0.4538	0.6185	no	0.247996	0.582697	0.344562	0.505466	0.0338	0.035	0.0307	0.0358	0.031517	0.026621	0.036742	0.03175	0.0277	0.040262	0.048026	0.037468	0.02742	0.030984	0.034396	0.031574	0.019281	0.031729	0.050562	0.019802	0.046714	0.044742	0.042333	0.041876	0.037908	0.031535	0.024194	0.01692
g__Desulfovibrionaceae_unclassified	0.4538	0.6185	no	0.833635	0.956785	0.400814	0.569193	1.2733	1.2201	1.7017	0.8982	0.768031	0.299092	1.9948	0.728573	1.68665	1.94225	1.16657	1.17454	0.620384	0.468029	1.33982	0.58061	0.539868	1.24197	5.66295	3.16007	0.857538	0.699893	1.49334	0.643216	0.358547	2.54982	0.237404	0.346085
g__Collinsella	0.4597	0.624	no	0.238849	0.582697	0.487453	0.650635	0.0051	0.0056	0.0028	0.0069	0	0.00783	0	0.010026	0.010772	0.008052	0	0.008145	0	0	0	0.014033	0	0.003022	0	0.00495	0	0	0.004379	0.033501	0.009477	0	0.007561	0
g__Gastranaerophilales_unclassified	0.4619	0.6245	no	0.752714	0.915953	0.293622	0.47217	0.1387	0.1631	0.1982	0.0547	0.824431	0.015659	0.047459	0	0.007695	0.064419	0.257173	0.087968	0.735206	0.008154	0.560169	0.026312	0.005258	0.024175	0.096068	0.130363	0.008342	0.004794	0.014598	0.0067	0.03159	0.196717	0.007561	0.167659
g__Acidothermus	0.477	0.6423	no	0.826444	0.956785	0.393769	0.569193	0.0099	0.0087	0.01	0.011	0.006635	0.006264	0	0	0	0.012884	0.037182	0.006516	0.003428	0.011415	0.022931	0	0	0	0.042135	0	0.008342	0.006392	0.011678	0.008375	0	0.010512	0.022682	0.019996
g__Faecalibaculum	0.5219	0.7	no	0.247648	0.582697	0.833514	0.916115	0.013	0.0105	0.0154	0.0131	0	0	0.012247	0.008355	0.009233	0.017715	0.02014	0.01629	0.011996	0.009785	0.022931	0.008771	0.015775	0.010576	0.025281	0.018152	0.018352	0	0.017517	0.015075	0.022113	0.016518	0.015121	0
g__NK4A214_group	0.5243	0.7004	no	0.286422	0.582697	0.388323	0.564339	0.0091	0.0109	0.0067	0.0098	0.021565	0.018791	0	0.006684	0.004617	0.008052	0.010845	0.01629	0.015424	0.011415	0.009828	0	0	0.01662	0	0	0.018352	0.014381	0	0.01675	0.007898	0.00901	0.012097	0
g__Anaerostipes	0.5481	0.7196	no	0.450351	0.699777	0.323795	0.479524	0.0116	0.0067	0.0043	0.0237	0.009953	0.009396	0.007655	0.008355	0.010772	0	0.007746	0	0.010283	0	0.004914	0	0.010517	0.009065	0	0	0	0	0	0.008375	0.023693	0.091601	0.009073	0.056912
g__Fusobacterium	0.5538	0.7196	no	0.661003	0.847927	0.297621	0.47217	0.0057	0.0057	0.0068	0.0047	0	0.004698	0.01684	0	0	0	0.003098	0.021177	0	0.009785	0.019655	0.012279	0	0.004533	0	0.008251	0	0	0.018977	0	0	0	0	0.018458
g__Ruminococcus]_gauvreauii_group	0.5581	0.7196	no	0.643429	0.847927	0.272938	0.47217	0.0152	0.0157	0.0116	0.0184	0	0	0	0.026737	0.015389	0	0.06042	0.022807	0	0	0	0.017541	0	0	0.050562	0.024752	0.021689	0.023969	0	0.021776	0.020534	0	0.040827	0.018458
g__KD4-96_unclassified	0.5702	0.7196	no	0.487453	0.727578	0.583581	0.740791	0.0065	0.0046	0.0067	0.0081	0	0	0	0.010026	0	0	0.015492	0.011403	0	0	0.013103	0	0	0.013598	0.015169	0.011551	0	0	0.018977	0.01675	0	0.007508	0.013609	0.007691
g__JG30-KF-AS9_unclassified	0.5801	0.7196	no	0.927264	0.972184	0.317311	0.47217	0.0769	0.0668	0.0824	0.0816	0.077964	0.09239	0.075015	0.013368	0	0.075693	0.131685	0.06842	0.056554	0.094584	0.076982	0.033328	0	0.102742	0.212361	0.082508	0.120122	0.095876	0.105103	0.021776	0.003159	0.114126	0.148188	0.044606
g__UCG-005	0.5813	0.7196	no	0.400814	0.660036	1	1	0.0759	0.0884	0.0757	0.0635	0.140999	0.089258	0.070423	0.081881	0.069251	0.041873	0.16267	0.0505	0.071978	0.078277	0.214568	0.031574	0.017528	0.057415	0.023596	0.110561	0.110112	0.097474	0.096345	0.046901	0.03317	0.076585	0.007561	0.039992
g__Brevundimonas	0.591	0.7196	no	0.609523	0.828186	0.300776	0.47217	0.0011	0.001	0.0017	0.0008	0	0.003132	0.004593	0	0	0	0	0	0	0	0.003276	0.007016	0	0.003022	0	0	0	0	0	0	0	0	0	0.006153
g__Acidaminococcus	0.5919	0.7196	no	0.317311	0.582697	0.317311	0.47217	0.0016	0.0023	0	0.0025	0	0	0	0	0	0	0.018591	0	0	0	0	0	0	0	0	0	0	0	0	0	0	0	0.019658	0
g__Acidibacter	0.5919	0.7196	no	0.317311	0.582697	0.927264	0.948616	0.0004	0	0.0007	0.0006	0	0	0	0	0	0	0	0	0	0	0	0	0.005258	0	0	0	0	0	0	0	0	0.004505	0	0
g__Agathobacter	0.5919	0.7196	no	0.317311	0.582697	0.927264	0.948616	0.001	0	0.0014	0.0016	0	0	0	0	0	0	0	0	0	0	0.011465	0	0	0	0	0	0	0	0.013138	0	0	0	0	0
g__Alicyclobacillus	0.5919	0.7196	no	0.317311	0.582697	0.317311	0.47217	0.001	0.0017	0	0.0013	0	0	0	0	0	0	0.013943	0	0	0	0	0	0	0	0	0	0	0	0	0	0	0	0.010585	0
g__Anaerolinea	0.5919	0.7196	no	0.317311	0.582697	0.317311	0.47217	0.0004	0.0004	0	0.0009	0	0	0	0	0	0	0	0.003258	0	0	0	0	0	0	0	0	0	0	0.007299	0	0	0	0	0
g__Gaiellales_unclassified	0.5919	0.7196	no	0.317311	0.582697	0.317311	0.47217	0.0007	0.0014	0	0.0006	0	0	0	0	0	0	0.010845	0	0	0	0	0	0	0	0	0	0.005005	0	0	0	0	0	0	0
g__Gemmataceae_unclassified	0.5919	0.7196	no	0.317311	0.582697	0.317311	0.47217	0.0003	0.0004	0	0.0004	0	0	0	0	0	0	0.003098	0	0	0	0	0	0	0	0	0	0	0	0	0	0	0	0.003024	0
g__Gluconobacter	0.5919	0.7196	no	0.927264	0.972184	0.317311	0.47217	0.0006	0.001	0.0009	0	0	0	0	0	0	0	0	0.008145	0.006855	0	0	0	0	0	0	0	0	0	0	0	0	0	0	0
g__Haemophilus	0.5919	0.7196	no	0.317311	0.582697	0.317311	0.47217	0.0008	0.001	0	0.0014	0	0.00783	0	0	0	0	0	0	0	0	0	0	0	0	0	0	0	0.011186	0	0	0	0	0	0
g__Hespellia	0.5919	0.7196	no	0.317311	0.582697	0.927264	0.948616	0.0005	0	0.0004	0.001	0	0	0	0	0	0	0	0	0	0	0	0	0	0	0	0.0033	0	0.00799	0	0	0	0	0	0
g__JG30-KF-CM66_unclassified	0.5919	0.7196	no	0.317311	0.582697	NA	NA	0.0003	0.0004	0.0006	0	0	0	0	0	0	0.003221	0	0	0	0	0.004914	0	0	0	0	0	0	0	0	0	0	0	0	0
g__Longibaculum	0.5919	0.7196	no	0.317311	0.582697	0.317311	0.47217	0.0015	0.0004	0	0.0042	0	0	0	0	0	0	0	0.003258	0	0	0	0	0	0	0	0	0	0	0	0	0	0	0	0.033839
g__Nitrospira	0.5919	0.7196	no	0.927264	0.972184	0.317311	0.47217	0.0004	0.0004	0.0008	0	0	0.003132	0	0	0	0	0	0	0	0	0	0	0	0	0.006742	0	0	0	0	0	0	0	0	0
g__Paludibacteraceae_unclassified	0.5919	0.7196	no	0.317311	0.582697	0.317311	0.47217	0.0005	0.0008	0	0.0006	0	0	0	0	0	0	0	0.006516	0	0	0	0	0	0	0	0	0.005005	0	0	0	0	0	0	0
g__Peptostreptococcaceae_unclassified	0.5919	0.7196	no	0.927264	0.972184	0.317311	0.47217	0.0003	0.0004	0.0004	0	0	0	0	0	0	0	0.003098	0	0.003428	0	0	0	0	0	0	0	0	0	0	0	0	0	0	0
g__Prevotella_7	0.5919	0.7196	no	0.927264	0.972184	0.317311	0.47217	0.0007	0.001	0.0011	0	0	0	0	0	0	0	0	0.008145	0	0	0	0	0.008764	0	0	0	0	0	0	0	0	0	0	0
g__Stomatobaculum	0.5919	0.7196	no	0.927264	0.972184	0.317311	0.47217	0.0004	0.0006	0.0007	0	0	0	0	0	0	0	0	0.004887	0	0	0	0	0.005258	0	0	0	0	0	0	0	0	0	0	0
g__Tidjanibacter	0.5919	0.7196	no	0.927264	0.972184	0.317311	0.47217	0.0005	0.0006	0.0008	0	0	0	0	0	0	0.004831	0	0	0	0	0	0	0	0.006044	0	0	0	0	0	0	0	0	0	0
g__Clostridium_sensu_stricto_1	0.6096	0.7369	no	0.2409	0.582697	0.0738343	0.262242	0.0283	0.0271	0.0303	0.0276	0.087917	0.037582	0.035211	0	0	0	0.055772	0	0.066837	0.047292	0.050776	0.003508	0.007011	0	0.058989	0.008251	0.080081	0.049536	0.042333	0.0067	0	0	0.04234	0
g__Globicatella	0.6106	0.7369	no	0.334334	0.602995	0.54625	0.69911	0.002	0.0012	0.0023	0.0024	0	0	0	0	0	0	0.004648	0.004887	0.006855	0	0	0.003508	0	0.003022	0.005056	0	0	0	0.013138	0	0	0	0.006049	0
g__Clostridium	0.6126	0.7369	no	0.833635	0.956785	0.833635	0.916115	1.5514	1.1655	2.524	0.9647	1.18605	1.23395	1.71004	1.4254	1.15418	1.15311	0.72969	0.731437	0.255351	0.202215	4.11282	0.691119	1.15686	0.756969	8.04948	4.967	0.633978	0.80216	0.620402	1.04523	0.949282	1.60978	1.21575	0.84137
g__Dialister	0.6152	0.7374	no	0.334334	0.602995	0.562834	0.717382	0.0094	0.0078	0.0111	0.0093	0	0	0	0.025066	0	0	0.037182	0	0	0	0.006552	0.03859	0	0.004533	0.038764	0	0.005005	0	0	0.033501	0	0	0.036291	0
g__Eubacterium]_ruminantium_group	0.6211	0.7418	no	0.300776	0.582697	0.701671	0.829733	0.003	0.0025	0.0037	0.0028	0	0	0	0	0.020006	0	0	0	0.005141	0	0	0	0.021034	0	0	0.0033	0	0	0	0.0067	0.015795	0	0	0
g__Klebsiella	0.6443	0.7648	no	0.469025	0.703538	0.354539	0.517661	0.1259	0.1215	0.1473	0.1089	0.023223	0	0	0.045118	0	0	0.740534	0.162904	0	0	0	0	0	0	1.01798	0.160066	0.02002	0	0.032115	0	0.022113	0	0.684994	0.112285
g__Phascolarctobacterium	0.6456	0.7648	no	0.344562	0.603482	0.916359	0.948616	0.0618	0.0568	0.0638	0.0648	0.049764	0.048544	0.055113	0.025066	0.032317	0.035431	0.044928	0.162904	0.056554	0.0424	0.058965	0.036836	0.033304	0.045327	0.067416	0.169967	0.090092	0.03835	0.046713	0.053601	0.026852	0.034538	0.061997	0.166121
g__Bradyrhizobium	0.6471	0.7648	no	0.369825	0.636261	0.609523	0.758247	0.0028	0.0022	0.004	0.0023	0	0	0	0	0	0	0	0.017919	0.005141	0	0	0	0	0	0.015169	0.011551	0.011679	0	0	0.0067	0	0	0	0
g__Dubosiella	0.6653	0.7835	no	0.674424	0.847927	0.46225	0.630525	0.1181	0.1125	0.1101	0.1316	0.079623	0.062637	0.128598	0.182143	0.192364	0.083745	0.103799	0.06679	0.087402	0.058707	0.17362	0.142083	0.182293	0.057415	0.119664	0.059406	0.108444	0.035154	0.159115	0.167504	0.202177	0.073581	0.208674	0.098442
g__Oscillospirales_unclassified	0.676	0.7916	no	0.441125	0.69615	0.441125	0.609733	0.0017	0.0033	0.0004	0.0014	0	0	0	0.020052	0	0	0	0.006516	0	0.003262	0	0	0	0	0	0	0.005005	0	0	0	0.006318	0	0	0
g__Oscillospiraceae_unclassified	0.6771	0.7916	no	0.528612	0.748455	0.833635	0.916115	0.4486	0.5174	0.436	0.3925	0.796231	0.070467	0.257195	0.476246	0.449362	0.497641	0.977567	0.614147	0.59125	0.166338	0.488101	0.771808	0.254159	0.397371	0.188765	0.630363	0.228566	0.524121	0.489023	0.616415	0.295367	0.34388	0.303938	0.338394
g__Megasphaera	0.6792	0.7916	no	0.469025	0.703538	0.469025	0.636973	0.0037	0.0029	0.0048	0.0033	0	0	0	0	0.009233	0	0.013943	0	0	0	0.004914	0	0.007011	0.004533	0.02191	0	0	0	0	0	0.014216	0	0.012097	0
g__Quinella	0.6875	0.7919	no	0.762885	0.924617	0.417887	0.59074	0.0022	0.002	0.0016	0.0031	0	0	0.004593	0	0.004617	0.006442	0	0	0	0.003262	0	0.005262	0	0.004533	0	0	0	0	0.005839	0.01005	0.004739	0.004505	0	0
g__Candidatus_Soleaferrea	0.6895	0.7919	no	1	1	0.441125	0.609733	0.001	0.0012	0.0015	0.0004	0.003318	0	0	0	0	0.006442	0	0	0	0	0.003276	0	0	0	0.008427	0	0	0	0	0	0	0.003003	0	0
g__Eubacterium]_coprostanoligenes_group_unclassified	0.6907	0.7919	no	0.46225	0.703538	0.46225	0.630525	0.3332	0.3095	0.3777	0.3124	0.331763	0.958346	0.125536	0.330866	0.089257	0.096629	0.351676	0.192226	0.428442	0.588705	0.989304	0.233296	0.170023	0.276498	0.180338	0.155116	0.136806	0.107061	0.242322	0.278057	0.080555	0.893487	0.195064	0.566041
g__Sutterella	0.6923	0.7919	no	0.40016	0.660036	0.627501	0.777501	0.0062	0.0052	0.0086	0.0049	0	0	0	0.015039	0.007695	0	0.018591	0	0	0.006523	0.003276	0.014033	0.022787	0	0.02191	0	0	0.00799	0	0.00335	0.011057	0	0.012097	0.004614
g__Campylobacter	0.6935	0.7919	no	0.537739	0.754328	0.441125	0.609733	0.0007	0.0006	0.001	0.0004	0	0	0	0	0	0	0	0.004887	0	0.004892	0	0	0	0.003022	0	0	0	0	0.00292	0	0	0	0	0
g__TK10_unclassified	0.6935	0.7919	no	0.441125	0.69615	0.537739	0.691061	0.002	0.001	0.0033	0.0016	0	0	0.007655	0	0	0	0	0	0	0	0.00819	0	0	0	0.018539	0	0	0	0.013138	0	0	0	0	0
g__Prevotella	0.6989	0.7954	no	0.450351	0.699777	0.82248	0.916115	0.0109	0.0136	0.01	0.0092	0.013271	0.003132	0	0.010026	0	0.014494	0.004648	0.063532	0	0.029354	0.004914	0	0	0.042306	0.003371	0	0.008342	0	0.042333	0.005025	0	0.01802	0	0
g__Blautia	0.7065	0.8013	no	0.46225	0.703538	0.674424	0.800557	0.0824	0.1086	0.0716	0.0671	0.066353	0.054807	0.050521	0.100262	0.181592	0.091798	0.305199	0.017919	0.061696	0.044031	0.088448	0.045607	0.094652	0.084611	0.091012	0.062706	0.108444	0.041546	0.030655	0.070352	0.09477	0.078086	0.069558	0.043068
g__Lachnospiraceae_FCS020_group	0.7167	0.8102	no	0.792747	0.949416	0.494519	0.657245	0.0185	0.0172	0.0249	0.0133	0.029859	0	0.006124	0.01671	0.01385	0.012884	0.034083	0.024436	0.023993	0.011415	0.058965	0	0.024539	0.009065	0.013483	0.057756	0.018352	0.012783	0.018977	0.011725	0.017375	0.012013	0	0.015382
g__Extibacter	0.7424	0.8364	no	0.643954	0.847927	0.927264	0.948616	0.0018	0.0023	0.0029	0.0004	0	0	0	0.011697	0	0.006442	0	0	0	0	0	0.022803	0	0	0	0	0	0	0	0	0.003159	0	0	0
g__Mycoplasma	0.7512	0.8424	no	0.927264	0.972184	0.537739	0.691061	0.0449	0.0392	0.0456	0.05	0.313516	0	0	0	0	0	0	0	0.365032	0	0	0	0	0	0	0	0.395402	0	0	0	0.004739	0	0	0
g__AD3_unclassified	0.7558	0.8424	no	0.916359	0.972184	0.59951	0.754849	0.1189	0.1131	0.1178	0.126	0.092894	0.089258	0.136252	0.121986	0.166202	0.125618	0.103799	0.06842	0.10454	0.094584	0.099913	0.121034	0.191057	0.057415	0.155057	0.118812	0.136806	0.116649	0.148896	0.170854	0.194279	0.120133	0.078631	0.04153
g__Ralstonia	0.7558	0.8424	no	0.400814	0.660036	0.674424	0.800557	0.0238	0.0206	0.0239	0.0269	0.026541	0.010961	0.029088	0.013368	0.0277	0.014494	0.026337	0.01629	0.022279	0.016308	0.019655	0.017541	0.042068	0.018131	0.028652	0.026403	0.045046	0.028763	0.026276	0.023451	0.050544	0.010512	0.012097	0.018458
g__HSB_OF53-F07	0.7577	0.8424	no	0.528612	0.748455	0.674424	0.800557	0.0356	0.039	0.0353	0.0325	0.044788	0.036016	0.044397	0.011697	0.0277	0.03382	0.072814	0.040726	0.025707	0.027723	0.042586	0.012279	0	0.045327	0.096068	0.033003	0.046714	0.035154	0.032115	0.005025	0.042647	0.028532	0.046876	0.023072
g__Defluviitaleaceae_UCG-011	0.7615	0.843	no	0.443598	0.696427	0.762885	0.865902	0.0018	0.0014	0.0026	0.0016	0	0	0	0	0	0	0.007746	0.003258	0	0	0.00819	0.003508	0.008764	0	0	0	0	0	0.00292	0.005025	0	0	0	0.004614
g__Oscillospira	0.7632	0.843	no	0.643429	0.847927	0.487453	0.650635	0.01	0.0096	0.0071	0.0134	0	0.012527	0.01684	0	0	0.019326	0.027886	0	0	0	0	0.015787	0.028045	0	0	0.013201	0	0.020773	0	0.008375	0	0.040545	0.037803	0
g__ASF356	0.7785	0.8571	no	0.527395	0.748455	0.674198	0.800557	0.0792	0.13	0.0525	0.055	0.144317	0	0.053582	0.030079	0.215448	0.025768	0.553077	0.017919	0.034275	0	0.188361	0	0.024539	0.034751	0.052247	0.085809	0.028362	0.00799	0.016057	0.055276	0.06476	0.133648	0.107361	0.026149
g__Bilophila	0.7965	0.8713	no	0.59951	0.81825	0.916359	0.948616	0.2193	0.2235	0.2061	0.2282	0.288634	0.123708	0.34752	0.397707	0.115418	0.241573	0.165768	0.107516	0.198797	0.104369	0.438963	0.064902	0.077124	0.210017	0.182023	0.372937	0.238576	0.206133	0.094885	0.157454	0.086873	0.195216	0.709188	0.136896
g__Erysipelotrichaceae_UCG-003	0.7965	0.8713	no	0.674424	0.847927	0.752714	0.857487	0.0673	0.0583	0.0683	0.0754	0.019906	0.061071	0	0.14538	0.104646	0.027378	0.029435	0.078194	0.02742	0.057077	0.009828	0.170149	0.120944	0.04986	0.037079	0.074257	0.036704	0.065515	0.014598	0.201005	0.115304	0.06307	0.046876	0.059988
g__Actinobacteriota_unclassified	0.7995	0.8717	no	0.927264	0.972184	0.537739	0.691061	0.0008	0.0008	0.0006	0.0011	0	0	0	0	0	0	0.006197	0	0	0	0	0	0	0	0	0.00495	0	0	0.00292	0	0	0	0.006049	0
g__Robinsoniella	0.8201	0.8819	no	1	1	0.752538	0.857487	0.0447	0.0226	0.0715	0.04	0.034835	0	0.012247	0	0.018467	0.024157	0.066617	0.024436	0.243355	0.009785	0.019655	0.019295	0.021034	0	0	0.259076	0.113449	0.05433	0.080287	0.031826	0.006318	0.004505	0.019658	0.009229
g__Megamonas	0.8205	0.8819	no	0.958091	0.980749	0.712989	0.839923	0.0478	0.0427	0.0464	0.0545	0.014929	0.061071	0.026026	0.021724	0.07079	0.107903	0	0.039097	0.017138	0.055446	0.019655	0.036836	0.091147	0.102742	0	0.047855	0.033367	0.065515	0.029195	0.046901	0.097929	0.124638	0	0.038454
g__Eubacterium	0.8208	0.8819	no	0.833635	0.956785	0.916359	0.948616	0.0354	0.0355	0.0291	0.0415	0.039812	0.032884	0.042866	0.051802	0.0277	0.027378	0.030985	0.030952	0.039417	0.037508	0.037672	0.036836	0.033304	0.036262	0.011798	0	0.046714	0.003196	0.150356	0.030151	0.012636	0.04505	0.02117	0.023072
g__RBG-13-54-9_unclassified	0.8249	0.8819	no	0.907869	0.972184	0.487453	0.650635	0.0063	0.0097	0.0066	0.0026	0	0	0.021433	0	0	0	0.049576	0.006516	0	0.004892	0.024569	0.003508	0	0	0.020225	0	0	0	0.007299	0	0	0.003003	0.010585	0
g__Subdoligranulum	0.8261	0.8819	no	0.957002	0.980749	0.673518	0.800557	0.0105	0.0104	0.0103	0.0109	0	0.006264	0	0.008355	0	0.035431	0.017042	0.01629	0	0	0	0.014033	0.003506	0.019642	0.013483	0.031353	0.01001	0.011186	0.004379	0.020101	0.004739	0.013515	0.010585	0.012305
g__HT002	0.827	0.8819	no	0.674424	0.847927	0.528612	0.691061	0.198	0.1763	0.2246	0.1933	0.228916	0.11901	0.174525	0.190498	0.093874	0.119176	0.212245	0.272049	0.260493	0.547936	0.139223	0.150853	0.13672	0.102742	0.151686	0.306931	0.323662	0.132628	0.121161	0.140704	0.154791	0.126139	0.119458	0.427607
g__Prevotellaceae_NK3B31_group	0.8271	0.8819	no	0.890265	0.972184	0.609523	0.758247	0.007	0.0056	0.0062	0.0092	0	0	0.041335	0	0	0	0.003098	0	0	0	0.044224	0.005262	0	0	0	0	0	0.006392	0.06423	0	0	0	0.003024	0
g__WPS-2_unclassified	0.8309	0.8832	no	0.661003	0.847927	0.82248	0.916115	0.0062	0.0068	0.0062	0.0054	0.014929	0	0.013778	0	0.004617	0.008052	0	0.013032	0.011996	0.008154	0.022931	0	0	0	0.006742	0	0	0.006392	0.023356	0	0.004739	0.00901	0	0
g__Acidobacteriota_unclassified	0.8576	0.9087	no	0.782595	0.940978	0.643954	0.788464	0.0012	0.001	0.0015	0.001	0	0	0.004593	0	0	0	0	0.003258	0	0	0	0	0	0	0.005056	0.006601	0.008342	0	0	0	0	0	0	0
g__Facklamia	0.8704	0.9194	no	0.890265	0.972184	0.643954	0.788464	0.001	0.001	0.001	0.0011	0	0	0.004593	0	0	0	0	0.003258	0	0	0.004914	0	0	0	0	0.0033	0	0	0.008759	0	0	0	0	0
g__unclassified	0.8981	0.9457	no	0.674424	0.847927	0.752714	0.857487	0.0952	0.1069	0.087	0.0917	0.034835	0.12684	0.128598	0.006684	0.104646	0.09985	0.086757	0.267162	0.058268	0.135353	0.17362	0.010525	0.057843	0.064969	0.12472	0.070957	0.118454	0.147009	0.118241	0.021776	0.083714	0.087096	0.151213	0.006153
g__Ruminococcus]_gnavus_group	0.9242	0.9701	no	0.957002	0.980749	0.661003	0.800557	0.0192	0.021	0.019	0.0176	0	0.037582	0.013778	0.033421	0.063095	0	0.02014	0	0	0.016308	0	0.03859	0.045573	0	0.025281	0.026403	0	0.020773	0	0.038526	0.06476	0	0.016633	0
g__Prevotella_9	0.9311	0.9743	no	0.82248	0.956785	0.736468	0.857487	0.0286	0.0278	0.0298	0.0283	0.086258	0	0	0	0	0.056367	0.038731	0.040726	0.075406	0	0	0	0	0.051371	0.053933	0.057756	0.106775	0	0	0	0	0.052558	0.037803	0.029225
g__Enterococcus	0.9447	0.9822	no	0.752714	0.915953	0.874735	0.948616	0.8413	0.8186	0.8737	0.8316	0.47608	1.34043	1.32272	0.539746	0.750989	0.008052	0.838136	1.27228	0.484996	1.43344	1.34473	0.629725	0.825577	0	1.11237	1.15842	0.64232	1.41097	1.44517	0.58794	0.76606	0	0.745479	1.05517
g__Thermodesulfovibrionia_unclassified	0.9454	0.9822	no	0.782595	0.940978	0.890265	0.948616	0.0015	0.001	0.0017	0.0018	0	0	0.003062	0	0	0	0	0.004887	0.008569	0	0	0	0	0	0.005056	0	0	0	0.008759	0	0	0.006007	0	0
g__Fournierella	0.9473	0.9822	no	0.672754	0.847927	0.898396	0.948616	0.0059	0.0047	0.0068	0.0063	0.009953	0	0.018371	0	0.009233	0	0	0	0	0	0.022931	0.012279	0.019281	0	0	0	0	0	0.023356	0	0.026852	0	0	0
g__Faecalibacterium	0.9675	0.9959	no	0.91574	0.972184	0.832416	0.916115	0.0176	0.0183	0.0163	0.0184	0	0	0.038273	0.023395	0.003078	0.053146	0.018591	0.009774	0	0	0.018017	0.022803	0.003506	0.040795	0.02191	0.023102	0	0	0.032115	0.028476	0.011057	0.043548	0.019658	0.012305
g__Parabacteroides	0.9827	0.9959	no	0.833635	0.956785	1	1	0.8053	0.9409	0.7418	0.7332	0.520868	3.01127	0.290876	0.897348	0.330866	1.6894	0.094503	0.69234	0.644376	1.59978	0.943443	0.477118	0.383867	0.522777	0.482025	0.881188	0.552228	0.311596	0.878781	0.492462	1.14672	1.42958	0.146676	0.907511
g__RF39_unclassified	0.9827	0.9959	no	1	1	0.752714	0.857487	0.0518	0.053	0.0514	0.051	0.077964	0.097087	0.058175	0.025066	0.040012	0.020936	0.048026	0.057016	0.061696	0.022831	0.08681	0.052623	0.059596	0.055904	0.053933	0.018152	0.030031	0.039948	0.077368	0.018425	0.06318	0.04505	0.068046	0.066141
g__Rokubacteriales_unclassified	0.9901	0.9959	no	0.951886	0.980749	0.951886	0.967439	0.003	0.0033	0.0031	0.0027	0	0	0.010716	0	0	0	0.012394	0.003258	0	0	0	0	0.005258	0.006044	0.013483	0	0	0	0	0	0.004739	0.00901	0.007561	0
g__Candidatus_Saccharimonas	0.9925	0.9959	no	0.916359	0.972184	0.916359	0.948616	0.5598	0.5041	0.6038	0.5715	0.421339	0.342938	0.555726	0.432799	0.658654	0.291498	0.596455	0.733066	1.79431	0.091323	0.474997	0.233296	0.38562	0.552995	0.672476	0.625413	0.276948	0.089484	0.537195	0.606365	0.845035	0.274804	0.63963	1.30282
g__Cetobacterium	0.9925	0.9959	no	0.927264	0.972184	0.927264	0.948616	0.0008	0.0006	0.0011	0.0006	0	0	0	0	0.004617	0	0	0	0	0	0	0	0.008764	0	0	0	0	0	0	0	0.004739	0	0	0
g__Enterobacter	0.9925	0.9959	no	0.927264	0.972184	0.927264	0.948616	0.052	0.0469	0.0567	0.0525	0	0	0	0	0	0	0.374915	0	0	0	0	0	0	0	0.453373	0	0	0	0	0	0	0	0.420371	0
g__Kocuria	0.9925	0.9959	no	0.927264	0.972184	0.927264	0.948616	0.0012	0.0008	0.0006	0.0021	0.006635	0	0	0	0	0	0	0	0.005141	0	0	0	0	0	0	0	0.016684	0	0	0	0	0	0	0
g__LWQ8_unclassified	0.9925	0.9959	no	0.927264	0.972184	0.927264	0.948616	0.0005	0.0004	0.0006	0.0004	0	0	0	0	0	0	0	0.003258	0	0	0	0	0	0	0.005056	0	0	0	0	0	0	0	0	0.003076
g__Plesiomonas	0.9925	0.9959	no	0.927264	0.972184	0.927264	0.948616	0.0603	0.0481	0.073	0.0598	0	0	0	0	0.384728	0	0	0	0	0	0	0	0.583688	0	0	0	0	0	0	0	0.47859	0	0	0
g__Paramuribaculum	0.993	0.9959	no	0.907869	0.972184	0.907869	0.948616	0.0127	0.0177	0.0062	0.0142	0	0.018791	0.081139	0	0	0.041873	0	0	0	0.003262	0	0.008771	0	0.024175	0.013483	0	0.003337	0.060721	0	0	0	0	0.0499	0
g__Parvibacter	1	1	no	0.951886	0.980749	0.951886	0.967439	0.0037	0.003	0.0038	0.0044	0	0	0	0.010026	0.009233	0.004831	0	0	0	0.006523	0	0.008771	0	0.015109	0	0	0	0.004794	0	0	0	0	0.02117	0.009229

## Sheet: Species
Species	kruskal.test.p_value	q_value	significance	kruskal.test.p_value(KP vs DSS)	q_value(KP vs DSS)	kruskal.test.p_value(NC vs DSS)	q_value(NC vs DSS)	mean	mean_KP	mean_DSS	mean_NC	KP_8	KP_7	KP_6	KP_5	KP_4	KP_3	KP_2	KP_1	DSS_8	DSS_7	DSS_6	DSS_5	DSS_4	DSS_3	DSS_2	DSS_1	NC_8	NC_7	NC_6	NC_5	NC_4	NC_3	NC_2	NC_1
s__Roseburia_sp.	0	0	yes	NA	NA	0.000331066	0.034937	0.03	0	0	0.09	0	0	0	0	0	0	0	0	0	0	0	0	0	0	0	0	0.326999	0.033557	0.007299	0.036851	0.06476	0.147163	0.065021	0.038454
s__Duncaniella_muris	0.0001	0.0136	yes	NA	NA	0.00119375	0.034937	0.0317	0	0	0.095	0	0	0	0	0	0	0	0	0	0	0	0	0	0	0	0	0.198535	0.252473	0.06569	0.127303	0.011057	0	0.048388	0.056912
s__Eubacterium]_brachy_group_unclassified	0.0001	0.0136	yes	NA	NA	0.0106564	0.088267	0.0295	0.001	0.0078	0.0796	0	0.00783	0	0	0	0	0	0	0.008569	0.026092	0	0.014033	0	0	0.010112	0.0033	0.056724	0.10067	0.032115	0.127303	0.053703	0.01802	0.122482	0.126129
s__Paraprevotella_unclassified	0.0002	0.0136	yes	0.0587074	0.491534	0.00077753	0.034937	0.563	0.9864	0.6631	0.0397	1.0915	0.840902	0.999694	1.23657	0.513996	0.79397	0.948132	1.46613	0.323902	0.481075	0.863184	0.171903	0.471508	1.75871	0.31517	0.919142	0.023357	0.031959	0.037954	0.011725	0.039488	0.093103	0.007561	0.072293
s__Streptococcus_sp._GDLAMI-SD2	0.0002	0.0136	yes	0.00325308	0.17666	0.0117187	0.0902544	0.0668	0.0171	0.06	0.1232	0	0.012527	0.007655	0.018381	0.015389	0	0.038731	0.043984	0.035989	0.050554	0.058965	0.057886	0.045573	0.024175	0.123034	0.084158	0.090092	0.070309	0.097805	0.093802	0.097929	0.070578	0.249501	0.215342
s__Candidatus_Arthromitus_unclassified	0.0003	0.0136	yes	0.317311	0.556553	0.00119375	0.034937	0.0088	0.0008	0	0.0256	0	0.006264	0	0	0	0	0	0	0	0	0	0	0	0	0	0	0.023357	0.00799	0.046713	0	0.009477	0.034538	0.039315	0.043068
s__Lachnoclostridium_sp.	0.0003	0.0136	yes	0.643429	0.832245	0.000646749	0.034937	0.2322	0.0042	0.004	0.6884	0.011612	0	0.009186	0	0.003078	0	0	0.009774	0	0.004892	0.004914	0	0	0	0.02191	0	0.750763	0.776594	0.385379	0.643216	0.653915	0.403946	1.42291	0.470675
s__Streptococcus_acidominimus	0.0003	0.0136	yes	0.00203625	0.171061	0.0356919	0.174097	0.0119	0.0006	0.0134	0.0217	0	0	0.004593	0	0	0	0	0	0	0.009785	0.016379	0.012279	0.008764	0.006044	0.038764	0.014851	0.016684	0.030361	0.018977	0.011725	0.036329	0.015017	0.022682	0.021534
s__A2_unclassified	0.0004	0.0136	yes	0.144127	0.556553	0.00119375	0.034937	0.073	0.0016	0	0.2172	0.008294	0	0	0	0	0	0	0.004887	0	0	0	0	0	0	0	0	0.143479	0.076701	0.283195	0.631491	0.138996	0.025528	0	0.438374
s__Alistipes_unclassified	0.0004	0.0136	yes	0.59951	0.80298	0.00077753	0.034937	1.0111	0.6269	0.5365	1.87	0.255458	0.405575	1.07624	0.645021	0.65096	0.711835	0.615046	0.654872	0.615242	0.205476	0.828788	0.249083	0.108675	0.935257	0.620228	0.729373	1.30633	1.34546	3.88736	1.26466	2.36452	1.93864	1.72987	1.12285
s__Alloprevotella_unclassified	0.0004	0.0136	yes	0.344562	0.585756	0.00077753	0.034937	0.5217	0.097	0.0812	1.387	0.12607	0.08456	0.09951	0.085223	0.12773	0.141723	0.051125	0.060274	0.063409	0.078277	0.080258	0.091214	0.091147	0.11483	0.069102	0.061056	1.0127	0.575254	2.81006	0.383585	0.789752	5.04107	0.247989	0.235338
s__Eubacterium]_xylanophilum_group_unclassified	0.0004	0.0136	yes	0.465906	0.707665	0.00283754	0.0401833	0.0883	0.0225	0.0196	0.2229	0.0282	0.061071	0.024495	0.021724	0	0.006442	0.018591	0.019548	0.018851	0.061969	0.009828	0	0.021034	0.012087	0.016854	0.016502	0.245249	0.294019	0.25254	0.103853	0.108986	0.193714	0.07107	0.513743
s__Rikenella_unclassified	0.0004	0.0136	yes	0.344207	0.585756	0.00077753	0.034937	0.2752	0.0403	0.0617	0.7235	0.023223	0	0.022964	0.076868	0.153891	0.016105	0.029435	0	0.058268	0.058707	0.016379	0.019295	0.021034	0.04986	0.205619	0.064356	0.782462	1.28154	1.47729	0.673367	0.480169	0.208731	0.533781	0.350699
s__Roseburia_unclassified	0.0004	0.0136	yes	0.144127	0.556553	0.00307568	0.0410891	0.0462	0	0.0015	0.137	0	0	0	0	0	0	0	0	0	0	0	0	0.005258	0	0.006742	0	0.260265	0.057525	0	0.170854	0.060021	0.477528	0.04234	0.027687
s__Clostridium_sp._A9	0.0005	0.0136	yes	0.613699	0.814579	0.0645	0.242013	0.0704	0.0118	0.0322	0.1671	0.029859	0	0.026026	0	0.038473	0	0	0	0	0.029354	0.029483	0.050869	0	0	0.112922	0.034653	0.078413	0.167783	0.06131	0.127303	0.31748	0.357395	0.098288	0.129205
s__Clostridium_sp._Clone-17	0.0005	0.0136	yes	NA	NA	0.317311	0.467447	0.0393	0.0112	0.0044	0.1023	0	0	0	0	0.010772	0.062809	0	0.01629	0	0	0.026207	0	0.008764	0	0	0	0.11178	0.025567	0.029195	0.083752	0.077396	0.042046	0.225307	0.223032
s__Muribaculum_unclassified	0.0005	0.0136	yes	0.537249	0.747423	0.00157803	0.0351517	0.1208	0.02	0.0314	0.3109	0.044788	0.089258	0	0	0.026161	0	0	0	0.030848	0	0	0.021049	0.026292	0	0.158428	0.014851	0.343683	0.137422	0.272977	0.38861	0.529134	0.238764	0.101313	0.47529
s__Rothia_unclassified	0.0005	0.0136	yes	0.0274232	0.327596	0.00865154	0.0775107	0.1762	0.0679	0.1571	0.3037	0.09787	0.057939	0.124005	0.028408	0.035395	0	0.048026	0.1515	0.176518	0.123938	0.219481	0.08946	0.08063	0.060437	0.219102	0.287129	0.390397	0.268452	0.364942	0.246231	0.230608	0.174192	0.371983	0.383
s__Rodentibacter_unclassified	0.0006	0.0143	yes	0.0105152	0.304686	0.0356919	0.174097	0.1872	0.0206	0.1607	0.3803	0	0.017225	0	0	0	0	0.08056	0.06679	0.058268	0.057077	0.070431	0.084197	0.04382	0.067991	0.522475	0.381188	0.438779	0.317988	0.453988	0.430486	0.437523	0.351388	0.347789	0.264562
s__Tyzzerella_unclassified	0.0006	0.0143	yes	NA	NA	0.00377634	0.0448057	0.0072	0	0	0.0217	0	0	0	0	0	0	0	0	0	0	0	0	0	0	0	0	0.006673	0	0.054011	0.040201	0.007898	0.058565	0.006049	0
s__Acetatifactor_sp.	0.0007	0.0143	yes	0.293622	0.556553	0.00232209	0.0351517	0.8848	1.465	1.0418	0.1477	2.23774	2.95647	1.08083	1.06779	1.14803	0.756929	0.48491	1.98742	0.759199	0.296799	3.19231	0.815661	0.201574	0.394349	1.46967	1.20462	0.201872	0.115051	0.080287	0.314908	0.138996	0.127641	0.101313	0.101518
s__Alistipes_sp.	0.0007	0.0143	yes	0.141482	0.556553	0.00113133	0.034937	0.214	0.1552	0.0922	0.3944	0.179152	0.144065	0.081139	0.043447	0.229298	0.159438	0.102249	0.303001	0.053127	0.176122	0.044224	0.010525	0.06836	0.19793	0.133147	0.054455	0.495504	0.474585	0.399977	0.487437	0.281152	0.195216	0.362911	0.45837
s__Erysipelatoclostridium_unclassified	0.0007	0.0143	yes	0.0928919	0.556553	0.00232209	0.0351517	0.4624	0.8697	0.4435	0.0739	0.915666	1.84936	0.535824	0.743612	1.23421	0.185206	1.26108	0.232952	0.133674	0.127199	0.771461	0.433265	0.448721	0.203974	0.756746	0.673267	0.02002	0.025567	0.067149	0.01675	0.082134	0.117129	0.012097	0.250719
s__uncultured_Desulfovibrio_sp.	0.0007	0.0143	yes	0.752714	0.894354	0.0010386	0.034937	0.02	0.0273	0.0273	0.0052	0.0282	0.029753	0.036742	0.030079	0.01385	0.024157	0.021689	0.03421	0.015424	0.019569	0.036034	0.017541	0.033304	0.031729	0.030337	0.034653	0.01001	0.009588	0.016057	0	0	0	0.006049	0
s__Streptococcus_unclassified	0.0009	0.0176	yes	0.0272785	0.327596	0.0444063	0.210351	0.0141	0	0.0107	0.0315	0	0	0	0	0	0	0	0	0	0	0	0.045607	0.003506	0	0.025281	0.011551	0.025025	0.023969	0.021897	0.061977	0.007898	0.00901	0.066534	0.035378
s__Family_XIII_AD3011_group_unclassified	0.001	0.0188	yes	0.00230484	0.171061	0.0208626	0.138768	0.0368	0.0136	0.0642	0.0327	0.013271	0.006264	0	0	0.009233	0.019326	0.017042	0.043984	0.039417	0.089692	0.080258	0.028066	0.064854	0.061948	0.109551	0.039604	0.051719	0.031959	0.049632	0.046901	0.018954	0.022525	0.02117	0.018458
s__Lactobacillus_sp._L-YJ	0.0013	0.0228	yes	0.00632295	0.232895	0.0587074	0.242013	0.3105	0.4332	0.2729	0.2253	0.43461	0.530849	0.456216	0.641679	0.464751	0.289888	0.297453	0.350243	0.229645	0.211999	0.316119	0.331527	0.264675	0.228148	0.267979	0.333333	0.17351	0.225308	0.221885	0.361809	0.230608	0.178697	0.187504	0.223032
s__Marvinbryantia_unclassified	0.0013	0.0228	yes	0.369825	0.622278	0.00203625	0.0351517	0.0151	0.003	0.002	0.0404	0	0	0.010716	0.008355	0.004617	0	0	0	0	0	0.016379	0	0	0	0	0	0	0.025567	0.070069	0.025126	0.041067	0.040545	0.036291	0.084598
s__Escherichia-Shigella_unclassified	0.0014	0.0229	yes	0.00232209	0.171061	0.00162919	0.0351517	3.1275	0.1301	9.0037	0.2487	0.036494	0.310053	0.050521	0.091907	0.096951	0.048315	0.176613	0.229694	4.03763	31.7738	5.24462	13.5873	10.3925	0.145048	2.0663	4.78218	0.060061	0.35474	0.058391	0.083752	0.140576	0.067575	0.063509	1.16131
s__Veillonella_unclassified	0.0014	0.0229	yes	0.0738343	0.520602	0.0444063	0.210351	0.0171	0.0012	0.0144	0.0356	0	0	0	0	0	0	0	0.009774	0	0	0.011465	0	0.01227	0	0.052247	0.039604	0.015015	0.035154	0.036494	0.051926	0.034749	0.01802	0.045364	0.047683
s__Enterorhabdus_unclassified	0.0016	0.0253	yes	0.0928919	0.556553	0.00232209	0.0351517	0.2889	0.2182	0.1501	0.4983	0.218964	0.299092	0.307716	0.212222	0.193903	0.122397	0.216893	0.174307	0.25021	0.169599	0.104827	0.042099	0.04382	0.284052	0.200563	0.105611	0.457131	0.444224	0.19123	0.695142	0.330116	0.403946	0.598802	0.865981
s__Christensenellaceae_R-7_group_unclassified	0.0017	0.026	yes	0.418661	0.668045	0.00445589	0.04898	0.041	0.0066	0.0103	0.1061	0	0.00783	0.003062	0	0	0.028989	0.006197	0.006516	0.010283	0.009785	0	0	0	0.027196	0.018539	0.016502	0.116785	0.191751	0.046713	0.015075	0.055283	0.043548	0.016633	0.363004
s__GCA-900066575_unclassified	0.0019	0.0282	yes	0.247996	0.556553	0.00232209	0.0351517	0.1965	0.1721	0.3304	0.0872	0.258775	0.187911	0.108696	0.207209	0.173897	0.106292	0.16267	0.171049	0.133674	0.123938	1.22189	0.280657	0.238383	0.107275	0.294945	0.242574	0.186857	0.097474	0.06277	0.046901	0.072657	0.069076	0.089216	0.072293
s__uncultured_Insolitispirillum_sp.	0.002	0.0288	yes	0.46225	0.704533	0.0032759	0.0410891	0.3283	0.5364	0.3821	0.0663	0.844337	0.580958	0.179118	0.065171	0.290854	0.510525	0.269567	1.55084	0.039417	0.59849	0.180171	0.214001	0.269934	0.318803	1.26068	0.174917	0.006673	0.027165	0.150356	0.0067	0.023693	0.169688	0.095264	0.050759
s__Rikenellaceae_RC9_gut_group_unclassified	0.0022	0.0308	yes	0.0274232	0.327596	0.172167	0.434376	1.5101	2.792	1.2949	0.4434	3.07047	1.16818	2.88579	1.29171	2.36069	3.06637	5.42852	3.06422	0.539837	0.207107	1.25301	0.056131	0.636273	2.50661	4.35508	0.805281	0.460468	0.596028	0.175172	0.135678	0.753424	0.663733	0.390129	0.372233
s__Ileibacterium_unclassified	0.0023	0.0313	yes	0.344562	0.585756	0.0117187	0.0902544	0.0462	0.0337	0.0421	0.063	0.016588	0.020357	0.045928	0.023395	0.032317	0.03382	0.049576	0.047242	0.04113	0.022831	0.032758	0.036836	0.047326	0.027196	0.079214	0.049505	0.048383	0.05433	0.06569	0.056951	0.101088	0.06307	0.060485	0.053835
s__Kroppenstedtia_unclassified	0.0024	0.0318	yes	0.0274232	0.327596	0.0742034	0.252522	0.152	0.0794	0.1569	0.2198	0.034835	0.043846	0.045928	0.055144	0.073868	0.061199	0.164219	0.156387	0.111395	0.133723	0.132672	0.133312	0.161259	0.086122	0.305058	0.191419	0.280285	0.2317	0.245241	0.247906	0.268516	0.187707	0.17087	0.126129
s__Anaerostipes_sp.	0.0026	0.0318	yes	NA	NA	0.0106564	0.088267	0.0079	0	0	0.0237	0	0	0	0	0	0	0	0	0	0	0	0	0	0	0	0	0	0	0	0.008375	0.023693	0.091601	0.009073	0.056912
s__Eubacterium_plexicaudatum	0.0026	0.0318	yes	0.927264	0.955363	0.0969245	0.315184	0.0078	0	0	0.0234	0	0	0	0	0	0	0	0	0	0	0	0	0	0	0	0	0.02002	0.003196	0.12554	0.008375	0	0.030033	0	0
s__Lachnospiraceae_UCG-001_unclassified	0.0026	0.0318	yes	NA	NA	0.0106564	0.088267	0.0042	0	0	0.0126	0	0	0	0	0	0	0	0	0	0	0	0	0	0	0	0	0	0.049536	0.021897	0	0.009477	0.015017	0.004536	0
s__Romboutsia_unclassified	0.0032	0.0379	yes	0.0208626	0.327596	0.00232209	0.0351517	0.1328	0.0411	0.3383	0.019	0.016588	0.12684	0.04899	0.013368	0.024623	0.049925	0.034083	0.014661	0.91001	0.146769	0.113017	0.05964	0.021034	0.042306	0.999444	0.414191	0	0.015979	0.018977	0.011725	0.030011	0.042046	0.012097	0.021534
s__Bacteroides_acidifaciens	0.0033	0.0379	yes	0.317311	0.556553	NA	NA	2.8789	2.4881	5.4179	0.7309	1.77327	8.07391	1.61819	2.2793	3.26095	1.15311	0.611948	1.13381	11.5217	10.2771	1.06301	2.98549	9.46522	3.13515	4.23879	0.656766	0.665677	0.327575	1.05687	0.515913	0.789752	1.56923	0.509587	0.412225
s__Clostridiales_unclassified	0.0034	0.0379	yes	0.0032759	0.17666	0.0742034	0.252522	4.9474	8.2895	2.6354	3.9172	14.7817	4.54118	6.01194	3.9119	4.22123	9.6742	12.1863	10.9878	1.10024	1.02575	1.70671	3.13284	4.19625	4.55995	2.3781	2.9835	5.52228	5.12296	5.10481	3.65159	2.26501	2.30655	4.20371	3.16091
s__Muribaculum_intestinale	0.0034	0.0379	yes	0.227835	0.556553	0.00199208	0.0351517	0.0295	0.0175	0.0084	0.0627	0	0.046978	0.010716	0.020052	0	0.014494	0.026337	0.021177	0	0.017938	0.026207	0	0	0.022664	0	0	0.123459	0.03835	0.106563	0.061977	0.007898	0.033037	0.033267	0.096904
s__Family_XIII_UCG-001_unclassified	0.004	0.0436	yes	0.0742034	0.520602	0.00232209	0.0351517	0.1003	0.0991	0.0479	0.1539	0.049764	0.057939	0.238824	0.075197	0.143119	0.06764	0.117742	0.042355	0.066837	0.004892	0.024569	0.015787	0.024539	0.09972	0.091012	0.056106	0.090092	0.140618	0.091965	0.157454	0.167427	0.231256	0.175407	0.176888
s__Olsenella_sp._DNF00959	0.0042	0.0447	yes	0.0459994	0.406634	0.344562	0.50087	0.0533	0.038	0.0556	0.0663	0.024882	0.025055	0.041335	0.051802	0.044628	0.035431	0.038731	0.042355	0.032562	0.034246	0.060603	0.066656	0.078877	0.046838	0.064045	0.061056	0.07174	0.057525	0.058391	0.083752	0.075816	0.057063	0.074094	0.052297
s__Negativibacillus_unclassified	0.0045	0.0469	yes	0.951886	0.971276	0.00596433	0.0623415	0.0164	0.005	0.0049	0.0393	0.024882	0.004698	0	0.010026	0	0	0	0	0	0.004892	0	0.008771	0	0.025686	0	0	0.035036	0.05433	0.067149	0.088777	0.028431	0.028532	0	0.012305
s__Helicobacter_unclassified	0.0046	0.047	yes	0.752714	0.894354	0.0157143	0.111268	2.4236	3.5191	2.8793	0.8724	8.91281	1.37488	1.30129	4.48841	2.7962	3.81041	2.74214	2.72701	0.766054	0.451721	1.45775	5.2062	5.47054	4.07645	2.45563	3.15016	0.904253	0.369122	2.23491	0.450586	1.2794	1.11273	0.244965	0.383
s__Bacteroides_stercorirosoris	0.0047	0.047	yes	0.0742034	0.520602	0.0587074	0.242013	0.0697	0.1161	0.0885	0.0046	0.063035	0.17695	0.018371	0.033421	0.284699	0.045094	0.017042	0.289968	0.029134	0.345722	0.08681	0	0.064854	0.072524	0	0.108911	0.02002	0	0	0	0	0	0	0.01692
s__Eubacterium]_siraeum_group_unclassified	0.0051	0.049	yes	0.200825	0.556553	0.65364	0.80153	0.0477	0.0195	0.0064	0.1172	0.0282	0	0.006124	0	0.004617	0.109513	0.007746	0	0	0	0.00819	0	0	0.036262	0	0.006601	0.011679	0.071907	0.271517	0.025126	0.230608	0.297329	0.010585	0.018458
s__Prevotellaceae_UCG-001_unclassified	0.0051	0.049	yes	0.0208626	0.327596	0.00162919	0.0351517	0.2191	0.3099	0.0373	0.31	0.258775	0.191043	0.476118	0.058486	0.018467	0.761761	0.015492	0.698856	0.135388	0	0.004914	0.022803	0.015775	0.09972	0.016854	0.0033	0.093428	0.137422	0.516758	0.222781	0.503862	0.279309	0.492953	0.233799
s__Ruminococcus_unclassified	0.0056	0.0528	no	0.155949	0.556553	0.22371	0.467447	0.3067	0.5259	0.0749	0.3194	1.36686	0.335108	0.335273	0.32084	0.180053	0.181985	0.641383	0.84547	0.229645	0.079907	0.03931	0.024558	0.047326	0.025686	0.111237	0.041254	0.061729	0.570461	0.795574	0.465662	0.51018	0.042046	0.055949	0.053835
s__Pediococcus_acidilactici	0.006	0.0555	no	0.0135903	0.327596	0.00777396	0.0775107	0.0118	0.0072	0.0273	0.0009	0	0	0	0	0	0	0.026337	0.030952	0.037703	0.035877	0.03931	0.031574	0.042068	0.031729	0	0	0	0	0	0	0	0	0.007561	0
s__Mitochondria_unclassified	0.0064	0.0561	no	0.00203625	0.171061	0.0969245	0.315184	0.0033	0.0063	0.0004	0.0033	0.006635	0.004698	0.006124	0.008355	0.010772	0.004831	0.009295	0	0	0	0	0.003508	0	0	0	0	0	0	0	0.00335	0	0.010512	0.007561	0.004614
s__Bacteroidota_unclassified	0.0066	0.0561	no	0.0204881	0.327596	0.00230484	0.0351517	0.0482	0.0571	0.0157	0.0718	0.068011	0	0.056644	0.078539	0.078484	0.062809	0.094503	0.017919	0.02742	0.013046	0.029483	0	0	0.010576	0.016854	0.028053	0.08175	0.156597	0.112402	0.023451	0.074237	0.037541	0.037803	0.050759
s__Clostridium_sp._Culture-41	0.0066	0.0561	no	0.317311	0.556553	0.144127	0.37001	0.3442	0.4388	0.1319	0.4618	0.227258	0.773567	0.869565	0.193841	0.446284	0.512135	0.328438	0.159646	0.030848	0.037508	0.122844	0	0.015775	0.28103	0.455059	0.112211	0.216887	0.472987	0.308011	0.546064	0.41383	0.890484	0.512611	0.333779
s__Methylophilaceae_unclassified	0.0067	0.0561	no	0.527395	0.747423	0.0355562	0.174097	0.0398	0.013	0.0315	0.0748	0	0.006264	0.007655	0.018381	0.036934	0.011273	0.017042	0.006516	0	0.009785	0	0.012279	0.042068	0.009065	0.116293	0.062706	0.110112	0.08469	0.075908	0.087102	0.108986	0.06307	0.036291	0.032301
s__Bacteroides_sp._TP-5	0.0068	0.0561	no	0.317311	0.556553	NA	NA	1.2916	0.5294	3.2164	0.1289	0.600491	0	0.566442	0.081881	0.038473	1.05809	0.783913	1.10611	0.30505	0.164707	1.31853	16.8237	2.25237	3.39352	1.11068	0.363036	0.116785	0.019175	0.223345	0.107203	0.153212	0.07208	0.046876	0.292249
s__Bacteroides_sartorii	0.007	0.0561	no	0.528612	0.747423	0.674424	0.806736	0.2265	0.0799	0.5851	0.0145	0.091235	0	0.085732	0	0	0.159438	0.133234	0.16942	0.053127	0.027723	0.214568	3.22932	0.432946	0.516733	0.163484	0.042904	0	0	0.037954	0	0.028431	0	0	0.049221
s__Clostridiales_Family_XIV._Incertae_Sedis_unclassified	0.0071	0.0561	no	0.0550088	0.476743	0.00422923	0.0488588	0.0579	0.0299	0.1419	0.002	0	0.05011	0.03368	0	0	0	0.116193	0.039097	0.01371	0.006523	0.537238	0.129804	0.12445	0	0.148315	0.174917	0	0	0.016057	0	0	0	0	0
s__Desulfovibrio_unclassified	0.0071	0.0561	no	0.752714	0.894354	0.0157143	0.111268	2.0975	1.1753	1.5823	3.5348	0.773008	0.717194	2.73576	1.08617	0.567858	0.568502	2.04189	0.91226	5.97248	1.05347	0.719047	0.299953	1.9579	0.992672	0.7736	0.889439	3.63203	3.17189	1.40576	2.66834	5.2787	4.69569	2.33624	5.08975
s__Paludicola_unclassified	0.0071	0.0561	no	0.832416	0.939966	0.00377634	0.0448057	0.0115	0.0136	0.021	0	0.014929	0.020357	0.027557	0	0.006156	0	0.018591	0.021177	0	0.079907	0.00819	0.017541	0.050832	0	0.005056	0.006601	0	0	0	0	0	0	0	0
s__Limosilactobacillus_unclassified	0.0074	0.0576	no	0.0061699	0.232895	0.483357	0.654919	0.1057	0.2641	0.0072	0.046	0.393139	0.306921	0.342927	0.357602	0.40935	0.283446	0.007746	0.011403	0.005141	0.008154	0	0.017541	0.008764	0.018131	0	0	0	0.014381	0	0.0067	0.026852	0	0.19204	0.127667
s__Harryflintia_acetispora	0.0076	0.0582	no	0.0012165	0.171061	0.0248608	0.152389	0.006	0.0082	0.0012	0.0087	0.011612	0.004698	0.010716	0.010026	0.006156	0.009663	0.004648	0.008145	0	0	0	0	0.005258	0.004533	0	0	0.01001	0.015979	0.00292	0.011725	0	0.01802	0.010585	0
s__UCG-009_unclassified	0.0083	0.0624	no	0.0062845	0.232895	0.598432	0.765073	0.0375	0.0654	0.0211	0.0258	0.082941	0.009396	0.042866	0.073526	0.09849	0.074082	0.089856	0.052129	0.005141	0	0.031121	0.031574	0	0.034751	0.023596	0.042904	0.033367	0	0.043793	0.026801	0.030011	0.037541	0.024194	0.010767
s__uncultured_Virgibacillus_sp.	0.0084	0.0624	no	0.0208626	0.327596	0.400814	0.563966	0.1163	0.0726	0.1287	0.1475	0.044788	0.053241	0.068892	0.046789	0.061556	0.024157	0.159571	0.122178	0.109681	0.122307	0.114654	0.12805	0.117439	0.078568	0.193821	0.165017	0.180183	0.162989	0.179552	0.180905	0.162689	0.094605	0.125507	0.093827
s__Acetobacter_unclassified	0.0093	0.0665	no	0.0356919	0.36688	0.0032759	0.0410891	0.2039	0.1355	0.2873	0.1888	0.051423	0.090824	0.075015	0.093578	0.087718	0.049925	0.342381	0.293226	0.282772	0.32126	0.286636	0.350822	0.30499	0.278009	0.267979	0.206271	0.233571	0.18536	0.230643	0.21608	0.22271	0.183202	0.131555	0.107671
s__Ruminococcaceae_unclassified	0.0094	0.0665	no	0.0459994	0.406634	0.0032759	0.0410891	0.5646	0.6422	0.3429	0.7087	1.08486	0.383652	0.56338	1.14968	0.461673	0.634532	0.488009	0.37142	0.471286	0.096215	0.425859	0.22628	0.108675	0.515222	0.551127	0.348185	0.700712	0.659945	0.890459	0.721943	0.649176	0.638205	0.358374	1.05056
s__UCG-010_unclassified	0.0094	0.0665	no	0.0928919	0.556553	0.00113133	0.034937	0.3343	0.3578	0.1544	0.4908	0.427974	0.073598	0.255664	0.135354	0.741755	0.180375	0.501952	0.545727	0.238214	0.185907	0.149051	0.033328	0.061349	0.210017	0.192136	0.165017	0.378718	0.449018	0.256919	0.221106	0.683925	0.285315	0.306962	1.34435
s__Oscillibacter_sp.	0.0095	0.0665	no	0.172167	0.556553	0.0742034	0.252522	0.4257	0.6755	0.4531	0.1484	1.2524	0.286564	0.511329	0.548101	0.80639	1.03232	0.652228	0.314404	0.135388	0.066861	0.317757	0.784087	0.548632	0.213039	0.210675	1.34818	0.110112	0.091082	0.143057	0.340034	0.014216	0.349887	0.060485	0.078446
s__Bacillus_kokeshiiformis	0.0105	0.0702	no	0.0272785	0.327596	0.0272785	0.152389	0.0044	0	0.0131	0	0	0	0	0	0	0	0	0	0	0.026092	0.024569	0	0.031551	0.022664	0	0	0	0	0	0	0	0	0	0
s__Enterobacteriaceae_unclassified	0.0105	0.0702	no	0.0272785	0.327596	0.0272785	0.152389	0.0067	0	0.0202	0	0	0	0	0	0	0	0	0	0	0.011415	0	0.045607	0.099911	0	0.005056	0	0	0	0	0	0	0	0	0
s__Erysipelatoclostridiaceae_unclassified	0.0105	0.0702	no	NA	NA	0.0272785	0.152389	0.0026	0	0	0.0078	0	0	0	0	0	0	0	0	0	0	0	0	0	0	0	0	0	0.012783	0.010218	0.01005	0	0	0	0.029225
s__Bacillus_sp._AT26	0.0106	0.0702	no	0.0114731	0.304686	0.00860255	0.0775107	0.0234	0.0155	0.0371	0.0177	0	0.014093	0	0.013368	0.021545	0	0.037182	0.037468	0.023993	0.047292	0.040948	0.052623	0.033304	0.034751	0.038764	0.024752	0.02002	0.028763	0.020437	0.026801	0.034749	0.010512	0	0
s__Dorea_unclassified	0.0108	0.0706	no	0.494519	0.738437	0.00769863	0.0775107	0.0962	0.0764	0.2046	0.0075	0.209011	0.043846	0	0.01671	0.115418	0.012884	0.037182	0.175936	0.171377	0.668613	0.024569	0.101738	0.040315	0.042306	0.588206	0	0.025025	0.00799	0	0.015075	0	0	0.012097	0
s__Harryflintia_unclassified	0.0115	0.0741	no	0.115184	0.556553	0.103308	0.333472	0.0466	0.0795	0.0434	0.017	0.081282	0.017225	0.041335	0.133683	0.076946	0.178764	0.049576	0.057016	0	0.011415	0.052413	0.036836	0.024539	0.064969	0.107866	0.049505	0.018352	0	0.055471	0.01005	0.017375	0.012013	0.015121	0.007691
s__uncultured_Clostridium_sp.	0.0121	0.077	no	0.0274232	0.327596	0.400814	0.563966	0.0833	0.1447	0.0651	0.0401	0.295269	0.064203	0.03368	0.409405	0.061556	0.082135	0.131685	0.079823	0.059982	0.050554	0.026207	0.063148	0.010517	0.031729	0.217417	0.061056	0.058393	0.063917	0.018977	0.043551	0.022113	0.034538	0.048388	0.030763
s__Lachnospiraceae_unclassified	0.0125	0.0785	no	0.674424	0.832669	0.00865154	0.0775107	3.9003	2.873	2.4894	6.3386	1.51616	1.9073	2.28414	3.68966	5.0861	2.08558	1.86218	4.55316	1.73433	1.38452	3.95394	2.65747	0.618745	2.75289	3.79047	3.0231	4.81156	11.5754	2.80276	8.42379	3.89822	2.78258	10.4246	5.98957
s__UBA1819_unclassified	0.0132	0.0819	no	1	1	0.0208626	0.138768	0.07	0.0869	0.0915	0.0316	0.091235	0.043846	0.125536	0.045118	0.041551	0.069251	0.187457	0.091226	0.051413	0.190799	0.139223	0.036836	0.154248	0.06648	0.023596	0.069307	0.028362	0.006392	0.010218	0.011725	0.037908	0.028532	0.065021	0.064602
s__Lachnospiraceae_NK4A136_group_unclassified	0.0145	0.0888	no	0.0459994	0.406634	0.0117187	0.0902544	13.0965	12.8951	9.0314	17.3629	10.6148	11.5706	19.8423	16.5767	11.4695	11.399	10.809	10.8787	6.6357	4.57103	18.597	6.0394	7.39689	10.3709	3.2326	15.4076	16.8722	11.3597	7.83896	27.5327	20.2761	19.3459	13.036	22.6416
s__Akkermansia_unclassified	0.0147	0.0889	no	0.59951	0.80298	0.0157143	0.111268	0.7229	0.5443	0.6121	1.0123	0.681773	0.513624	0.365891	0.342563	0.898724	0.847116	0.391956	0.312775	0.306764	0.456614	0.424222	0.389412	0.892184	0.809851	0.878095	0.739274	0.895911	0.899634	0.846666	0.725293	1.54949	1.49565	0.896691	0.789073
s__Lactobacillus_intestinalis	0.0151	0.0891	no	0.583581	0.80298	0.00816798	0.0775107	0.0178	0.0129	0.008	0.0325	0.019906	0.040714	0.026026	0.006684	0	0.009663	0	0	0	0.022831	0.016379	0	0	0	0.015169	0.009901	0.041709	0.049536	0.023356	0.015075	0.020534	0.013515	0.033267	0.063064
s__Monoglobus_unclassified	0.0151	0.0891	no	0.636254	0.832245	0.0587074	0.242013	0.0758	0.0254	0.1157	0.0863	0.026541	0.029753	0.022964	0	0.032317	0.017715	0.052674	0.021177	0.728351	0.026092	0.031121	0.003508	0	0.040795	0.075843	0.019802	0.045046	0.09268	0.036494	0.098827	0.151632	0.031535	0.16331	0.070755
s__Muribacter_muris	0.0156	0.091	no	0.00359715	0.17666	1	1	0.0145	0.0044	0.0217	0.0174	0	0	0	0	0	0	0.012394	0.022807	0.01371	0.017938	0.016379	0.015787	0.029798	0.015109	0.035393	0.029703	0.030031	0.020773	0.021897	0.023451	0.023693	0.019522	0	0
s__Lactobacillus_crispatus	0.0167	0.0963	no	0.014956	0.327596	0.0154091	0.111268	0.0126	0.0074	0.0216	0.0087	0	0	0.007655	0	0.015389	0	0.018591	0.017919	0.011996	0.024461	0.009828	0.026312	0.024539	0.012087	0.037079	0.026403	0.008342	0.011186	0.017517	0	0.020534	0.012013	0	0
s__Kineothrix_alysoides	0.0178	0.1014	no	0.528309	0.747423	0.0623571	0.242013	0.7035	0.4394	1.6592	0.0119	0.04147	0.067335	3.12155	0.103604	0.047706	0.06764	0.023239	0.042355	0.037703	0.027723	0.722323	7.43391	0.038562	5.01322	0	0	0	0	0.027736	0.043551	0	0.024027	0	0
s__Anaerotruncus_unclassified	0.0195	0.1098	no	0.0356919	0.36688	0.00865154	0.0775107	0.6038	0.7168	0.2148	0.8798	0.359963	0.025055	0.391917	0.914058	1.80668	1.44461	0.438433	0.353501	0.003428	0.035877	0.191637	0.052623	0.077124	1.05009	0.256181	0.051155	1.02438	0.292421	1.36342	0.871022	0.800809	1.4461	0.244965	0.995186
s__Butyricimonas_unclassified	0.0208	0.1138	no	0.0330063	0.36688	0.82248	0.928198	0.11	0.2611	0.06	0.0088	0.48935	0.225493	0.375077	0	0.015389	0.521798	0.175064	0.28671	0.059982	0	0.40948	0	0.005258	0	0	0.00495	0.031699	0	0.005839	0.030151	0	0	0.003024	0
s__Lactiplantibacillus_unclassified	0.0208	0.1138	no	0.028333	0.329557	0.0180441	0.125736	0.019	0.0101	0.038	0.009	0	0	0	0	0	0	0.049576	0.030952	0.046272	0.040769	0.063879	0.045607	0.06836	0.025686	0.013483	0	0	0.015979	0.010218	0.0134	0.009477	0.006007	0.013609	0.003076
s__Muribaculum_sp.	0.0209	0.1138	no	0.247996	0.556553	0.0742034	0.252522	3.0916	2.1106	2.9698	4.1944	2.58443	1.94018	4.53001	0.823822	0.983364	1.33026	2.35329	2.3393	3.62633	5.66853	1.9049	1.46994	4.89562	2.13039	1.35506	2.70792	5.69913	5.82925	5.4099	3.82412	3.0595	2.34409	3.58828	3.80078
s__Alistipes_inops	0.0213	0.1147	no	0.0208626	0.327596	0.674424	0.806736	0.1904	0.301	0.1357	0.1346	0.300246	0.095521	0.23117	0.419431	0.153891	0.449326	0.196753	0.562017	0.135388	0.220153	0.070431	0.087705	0.045573	0.14807	0.166855	0.211221	0.136806	0.094278	0.305092	0.144054	0.086873	0.147163	0.037803	0.12459
s__Eisenbergiella_sp.	0.0235	0.1252	no	0.207578	0.556553	0.0742034	0.252522	0.5193	0.7603	0.6777	0.12	0.240528	0.095521	0.277097	4.04893	0.746372	0.33176	0.156473	0.18571	0.034275	0.164707	2.04904	0.087705	0.178787	0.13145	0.14663	2.62871	0.151821	0.059123	0.017517	0.102178	0.067919	0.046551	0.022682	0.492209
s__Chloroplast_unclassified	0.028	0.1465	no	0.014214	0.327596	0.0733525	0.252522	0.0075	0.0036	0.0119	0.0069	0	0	0	0.003342	0	0.004831	0.010845	0.009774	0.011996	0.013046	0.024569	0.010525	0.014023	0.006044	0.015169	0	0.006673	0.009588	0.007299	0.008375	0.012636	0.010512	0	0
s__Clostridium_sp._Clone-49	0.0281	0.1465	no	0.455545	0.699135	0.0330578	0.172766	0.1167	0.1712	0.151	0.0278	0.25214	0.046978	0.593999	0.210551	0.09849	0.093408	0.043379	0.030952	0	0	0.03931	0.243821	0.241889	0.157135	0.306743	0.219472	0	0	0.078828	0.025126	0	0.019522	0.072582	0.026149
s__Candidatus_Stoquefichus_unclassified	0.0289	0.1475	no	0.380455	0.63457	0.0106564	0.088267	0.0198	0.0208	0.0387	0	0.0282	0.014093	0.03368	0	0.090796	0	0	0	0.042844	0.110892	0	0.040345	0.024539	0.090655	0	0	0	0	0	0	0	0	0	0
s__Muribaculaceae_unclassified	0.0289	0.1475	no	0.247996	0.556553	0.0208626	0.138768	20.3602	19.6772	15.5429	25.8606	7.49287	33.8929	18.5778	14.3559	21.0046	20.7254	17.7961	23.5722	31.0175	14.4176	9.33287	6.73929	9.92621	24.6763	14.6596	13.5743	28.0252	27.6554	28.5677	19.6717	26.7126	22.4108	32.1902	21.6511
s__Citrobacter_freundii	0.0296	0.1495	no	0.832416	0.939966	0.0108964	0.0885833	0.5339	1.4196	0.1764	0.0059	0	0.025055	0.044397	10.4122	0.82024	0.022547	0.032534	0	0	0.050554	0.068793	0.399937	0.781757	0.09972	0.010112	0	0	0	0	0.046901	0	0	0	0
s__Peptococcus_unclassified	0.0305	0.1509	no	0.0117187	0.304686	0.0928919	0.306613	0.0989	0.1507	0.0466	0.0993	0.049764	0.075164	0.128598	0.230603	0.267771	0.273783	0.145628	0.03421	0.023993	0.011415	0.018017	0.019295	0	0.018131	0.160113	0.122112	0.065066	0.142216	0.162034	0.132328	0.011057	0.019522	0.139116	0.123052
s__Acetivibrio_sp.	0.0311	0.1509	no	0.317311	0.556553	0.0272785	0.152389	0.0218	0.0004	0	0.065	0	0	0	0	0	0	0	0.003258	0	0	0	0	0	0	0	0	0.016684	0	0	0.033501	0.026852	0	0	0.442988
s__Bacteroides_rodentium	0.0311	0.1509	no	0.0919307	0.556553	0.00283754	0.0401833	0.0227	0	0.0678	0.0004	0	0	0	0	0	0	0	0	0	0.013046	0	0.368363	0.115686	0.045327	0	0	0	0	0.00292	0	0	0	0	0
s__Clostridium_sp._Clone-24	0.0311	0.1509	no	0.916298	0.955363	0.0699544	0.252522	0.013	0	0.0347	0.0041	0	0	0	0	0	0	0	0	0.046272	0	0.067155	0.101738	0	0	0	0.062706	0	0	0	0	0	0.033037	0	0
s__Clostridium_sp._Clone-7	0.0325	0.1561	no	0.0117187	0.304686	0.00457444	0.04898	0.0192	0.0268	0.0271	0.0036	0.051423	0.012527	0	0.060157	0.018467	0.03221	0.017042	0.022807	0.01371	0	0.018017	0.070164	0.042068	0.072524	0	0	0	0	0	0	0	0	0.018146	0.010767
s__Pseudoflavonifractor_sp.	0.0333	0.1574	no	0.528612	0.747423	0.051857	0.234693	0.1711	0.2508	0.2079	0.0545	0.947183	0.039148	0.104103	0.200525	0.112341	0.122397	0.159571	0.32092	0.059982	0.065231	0.072069	0.131558	0.825577	0.223616	0	0.285479	0.051719	0.129432	0.075908	0.041876	0	0.046551	0.036291	0.053835
s__Eubacterium]_nodatum_group_unclassified	0.0334	0.1574	no	0.46225	0.704533	0.46225	0.63021	0.2439	0.1111	0.3332	0.2875	0.398116	0.131538	0.064299	0.021724	0.096951	0.03221	0.057322	0.086339	0.325616	1.97322	0.050776	0	0	0.107275	0.109551	0.09901	0.161831	0.250875	0.162034	0.586265	0.203756	0.109621	0.117946	0.707551
s__uncultured_Eubacterium_sp.	0.0339	0.1582	no	0.293266	0.556553	0.114114	0.35115	0.0244	0.0318	0.0237	0.0178	0.039812	0.020357	0.042866	0.045118	0.0277	0.027378	0.02014	0.030952	0.039417	0.029354	0.037672	0.026312	0.026292	0.030218	0	0	0.026694	0	0.024816	0.021776	0.012636	0.015017	0.02117	0.019996
s__Anaerostipes_unclassified	0.0358	0.1638	no	0.661003	0.832669	0.0272785	0.152389	0.0033	0.0057	0.0043	0	0.009953	0.009396	0.007655	0	0.010772	0	0.007746	0	0.010283	0	0.004914	0	0.010517	0.009065	0	0	0	0	0	0	0	0	0	0
s__Acinetobacter_sp._MG-2011-22-CW	0.0381	0.1638	no	0.0645	0.491534	0.0645	0.242013	0.0014	0	0.0042	0	0	0	0	0	0	0	0	0	0	0.009785	0.011465	0	0	0.012087	0	0	0	0	0	0	0	0	0	0
s__Brevibacterium_unclassified	0.0381	0.1638	no	NA	NA	0.0645	0.242013	0.0009	0	0	0.0028	0	0	0	0	0	0	0	0	0	0	0	0	0	0	0	0	0	0	0.00292	0	0	0	0.012097	0.007691
s__Desulfovibrio_sp._ABHU1SBfatS	0.0381	0.1638	no	0.0645	0.491534	0.0645	0.242013	0.0042	0	0.0127	0	0	0	0	0	0	0	0	0	0	0	0.018017	0	0	0	0.057304	0.026403	0	0	0	0	0	0	0	0
s__Elsterales_unclassified	0.0381	0.1638	no	NA	NA	0.0645	0.242013	0.0004	0	0	0.0013	0	0	0	0	0	0	0	0	0	0	0	0	0	0	0	0	0	0.003196	0.00292	0	0	0	0.004536	0
s__Millionella_massiliensis	0.0381	0.1638	no	NA	NA	0.0645	0.242013	0.0018	0	0	0.0055	0	0	0	0	0	0	0	0	0	0	0	0	0	0	0	0	0.005005	0	0.023356	0	0.015795	0	0	0
s__Murimonas_sp.	0.0381	0.1638	no	NA	NA	0.0645	0.242013	0.0037	0	0	0.0112	0	0	0	0	0	0	0	0	0	0	0	0	0	0	0	0	0.051719	0	0	0.015075	0	0	0	0.023072
s__Proteus_mirabilis	0.0381	0.1638	no	0.0645	0.491534	0.0645	0.242013	0.0454	0	0.1363	0	0	0	0	0	0	0	0	0	0	0.019569	0	0	1.06747	0	0	0.0033	0	0	0	0	0	0	0	0
s__Streptococcus_equinus	0.0381	0.1638	no	0.0645	0.491534	NA	NA	0.0028	0.0083	0	0	0	0.03445	0.01684	0.015039	0	0	0	0	0	0	0	0	0	0	0	0	0	0	0	0	0	0	0	0
s__Rhodospirillales_unclassified	0.0412	0.1753	no	0.0428256	0.406634	0.82248	0.928198	0.0389	0.109	0.004	0.0037	0.776325	0.015659	0.015309	0	0.004617	0.011273	0.007746	0.040726	0.008569	0	0	0	0.005258	0	0.006742	0.011551	0.013347	0	0.004379	0	0	0	0.006049	0.006153
s__Clostridia_UCG-014_unclassified	0.0415	0.1753	no	0.400814	0.641884	0.0928919	0.306613	1.1375	1.3959	1.2886	0.7281	1.63559	1.44378	0.863442	1.68942	0.869485	1.21753	2.18907	1.25924	3.05736	0.72732	1.76404	1.07702	0.364586	0.663292	1.10057	1.55445	0.333673	0.359534	0.778057	0.509213	0.548088	0.396438	1.41081	1.48893
s__Subgroup_2_unclassified	0.0421	0.1763	no	0.674424	0.832669	0.0459994	0.210351	0.0442	0.0298	0.039	0.0637	0.021565	0.032884	0.022964	0.050131	0.044628	0.024157	0.032534	0.009774	0.010283	0	0.021293	0.028066	0.040315	0.006044	0.134832	0.070957	0.095097	0.071907	0.077368	0.078727	0.075816	0.048053	0.040827	0.021534
s__Streptococcus_danieliae	0.0468	0.1943	no	0.0117187	0.304686	0.247996	0.467447	0.0561	0.0717	0.0327	0.0638	0.09787	0.117444	0.068892	0.060157	0.050784	0.090187	0.065068	0.022807	0.061696	0.016308	0.050776	0.028066	0	0.034751	0.035393	0.034653	0.053388	0.023969	0.030655	0.043551	0.03159	0.091601	0.048388	0.187655
s__uncultured_Thalassospira_sp.	0.0499	0.2053	no	0.103826	0.556553	0.0255795	0.152389	0.0101	0.002	0.0275	0.0008	0	0	0.003062	0.010026	0.003078	0	0	0	0.044558	0.078277	0.072069	0	0	0	0.006742	0.018152	0	0	0	0	0	0.006007	0	0
s__Bacillus_clausii	0.0506	0.2053	no	0.0453607	0.406634	0.0355562	0.174097	0.0218	0.0128	0.0323	0.0201	0	0.006264	0	0	0.010772	0.011273	0.04028	0.03421	0.02742	0.037508	0.029483	0.02982	0.04382	0.025686	0.033708	0.031353	0.033367	0.027165	0.020437	0.031826	0.026852	0.021023	0	0
s__Clostridium_sp._Clone-1	0.0507	0.2053	no	0.0738343	0.520602	0.927264	0.944476	0.0277	0.0363	0.0467	0	0.122752	0.04228	0	0.028408	0.041551	0	0.055772	0	0	0	0.044224	0	0	0.04986	0.279777	0	0	0	0	0	0	0	0	0
s__Hafnia-Obesumbacterium_unclassified	0.0512	0.2056	no	0.14758	0.556553	0.0272785	0.152389	0.0053	0.0042	0.0116	0	0	0	0	0	0	0	0.015492	0.017919	0	0.022831	0	0.021049	0.028045	0.021153	0	0	0	0	0	0	0	0	0	0
s__uncultured_Lachnospira_sp.	0.0533	0.2117	no	0.0404213	0.406051	0.563237	0.727238	0.1202	0.2133	0.0721	0.0751	0.29361	0	0.110227	0.384339	0.329327	0.1997	0.257173	0.131952	0.022279	0	0.109741	0.015787	0.008764	0.051371	0.058989	0.310231	0.023357	0.047938	0.229184	0.021776	0.060021	0	0.157261	0.061526
s__Staphylococcus_unclassified	0.0539	0.2117	no	0.0273095	0.327596	0.114916	0.35115	0.1177	0.1823	0.0626	0.1082	0.149293	0.170686	0.114819	0.375984	0.030778	0.225468	0.376464	0.014661	0.149098	0.004892	0	0.287674	0	0.012087	0.033708	0.013201	0.271943	0.020773	0.046713	0.443886	0.017375	0.03604	0.013609	0.015382
s__uncultured_Streptococcus_sp.	0.054	0.2117	no	0.160148	0.556553	0.0272785	0.152389	0.0166	0.0098	0.0399	0	0	0	0	0	0	0	0	0.078194	0	0.070123	0.135947	0.077181	0	0.036262	0	0	0	0	0	0	0	0	0	0
s__Tannerellaceae_unclassified	0.0557	0.2166	no	1	1	0.0300874	0.161078	0.0234	0.0095	0.0064	0.0543	0	0.009396	0.038273	0	0.018467	0	0	0.009774	0	0	0.014741	0.008771	0.007011	0.010576	0.010112	0	0.025025	0.003196	0.016057	0.026801	0.104247	0.039043	0	0.219956
s__Acetatifactor_unclassified	0.0572	0.2201	no	0.371677	0.622278	0.0330063	0.172766	0.0656	0.0506	0.1273	0.019	0.087917	0.068901	0	0.09692	0.107724	0.006442	0.010845	0.026065	0.010283	0	0.447152	0.221018	0.16827	0.010576	0.048877	0.112211	0.006673	0.073505	0.06277	0	0	0	0	0.009229
s__Turicibacter_unclassified	0.0575	0.2201	no	0.0591504	0.491534	0.0300874	0.161078	0.0186	0.0114	0.0377	0.0066	0	0	0.009186	0	0	0.040262	0.041829	0	0.054841	0.006523	0	0.010525	0.029798	0.019642	0.089326	0.090759	0	0.004794	0	0.008375	0.007898	0.025528	0.006049	0
s__Desulfovibrio_sp._ABHU1SB	0.059	0.2241	no	0.752714	0.894354	0.115184	0.35115	0.6743	0.707	1.066	0.2498	1.08486	0.809583	0.685854	0.115302	1.00799	0.940525	0.348578	0.663018	0.101112	0.285383	2.38973	0.326264	0.16827	0.481982	2.66125	2.11386	0.674019	0.193349	0.367862	0.18258	0.069498	0.096106	0.19204	0.223032
s__Allobaculum_unclassified	0.0665	0.2507	no	0.752714	0.894354	0.0742034	0.252522	0.032	0.0394	0.0369	0.0197	0.029859	0.032884	0.03368	0.040105	0.036934	0.03221	0.063519	0.045613	0.049699	0.034246	0.054051	0.033328	0.038562	0.03324	0.042135	0.009901	0.015015	0.012783	0.010218	0.026801	0	0.007508	0.0499	0.035378
s__Acidobacteriales_unclassified	0.0673	0.2517	no	0.525552	0.747423	0.247648	0.467447	0.0241	0.0149	0.0249	0.0324	0	0	0.022964	0.015039	0.021545	0.009663	0.012394	0.037468	0.018851	0.011415	0.027845	0	0.021034	0	0.057304	0.062706	0.040041	0.031959	0.056931	0.01675	0.036329	0.024027	0.030243	0.023072
s__uncultured_Anaerovorax_sp.	0.0688	0.2554	no	0.178259	0.556553	0.782595	0.89937	0.0323	0.0595	0.0355	0.002	0.091235	0.014093	0	0.137025	0.009233	0.061199	0	0.162904	0	0	0.181809	0	0	0	0	0.10231	0	0	0	0.01005	0.006318	0	0	0
s__Peptococcaceae_unclassified	0.0719	0.2633	no	0.115184	0.556553	0.0274232	0.152389	0.3625	0.4052	0.2496	0.4329	0.240528	0.108049	0.388855	0.228932	0.477063	0.869663	0.608849	0.319291	0.303337	0.070123	0.132672	0.189444	0.087641	0.385284	0.616857	0.211221	0.235239	0.468193	0.500701	0.413735	0.407512	0.731308	0.332668	0.373771
s__Lachnospiraceae_UCG-010_unclassified	0.072	0.2633	no	0.197035	0.556553	0.028333	0.155477	0.0076	0.0068	0.002	0.014	0	0.004698	0.018371	0	0.007695	0.004831	0.018591	0	0	0.004892	0.006552	0	0	0.004533	0	0	0	0.019175	0.026276	0.015075	0	0.037541	0.007561	0.006153
s__Bacillus_amyloliquefaciens	0.0767	0.2784	no	0.293622	0.556553	0.207578	0.467447	0.0319	0.0266	0.0304	0.0388	0.019906	0.043846	0.032149	0.020052	0.018467	0.014494	0.021689	0.042355	0.02742	0.027723	0.024569	0.049115	0.033304	0.028707	0.052247	0	0.045046	0.035154	0.033575	0.038526	0.050544	0.024027	0.045364	0.038454
s__Lactobacillus_sp._BL302	0.0779	0.2807	no	0.59951	0.80298	0.0356919	0.174097	0.1604	0.1275	0.1187	0.2349	0.059717	0.13467	0.185242	0.088565	0.08464	0.022547	0.285059	0.159646	0.058268	0.122307	0.140861	0.056131	0.077124	0.022664	0.318541	0.153465	0.358698	0.255669	0.157655	0.18593	0.121622	0.078086	0.273695	0.447603
s__Clostridium_sp._Clone-40	0.0788	0.2818	no	0.711154	0.873139	0.0825793	0.278864	0.027	0.0724	0.007	0.0016	0	0	0.08267	0.242301	0	0.175543	0.079011	0	0	0	0	0	0	0.055904	0	0	0	0	0	0	0.012636	0	0	0
s__Johnsonella_unclassified	0.083	0.2947	no	0.334334	0.581793	0.0272785	0.152389	0.0026	0.0024	0.0055	0	0	0	0	0	0	0	0.006197	0.013032	0.005141	0	0	0.012279	0.015775	0.010576	0	0	0	0	0	0	0	0	0	0
s__Lachnospiraceae_UCG-006_unclassified	0.084	0.2961	no	0.0208626	0.327596	0.172167	0.434376	0.8616	0.9774	0.6767	0.9308	0.389822	0.745381	0.575628	0.502983	1.58662	2.733	0.599554	0.685824	0.370174	0.154922	0.357067	0.194706	0.27344	3.23487	0.300002	0.528053	0.492167	1.88396	0.500701	0.268007	1.62531	1.16679	1.22029	0.289173
s__Clostridia_vadinBB60_group_unclassified	0.0861	0.3014	no	0.674424	0.832669	0.0459994	0.210351	0.1318	0.264	0.0962	0.0353	1.38013	0.03445	0.122474	0.168775	0.018467	0.048315	0.052674	0.28671	0.01371	0.052184	0.209654	0.092968	0.063101	0.031729	0.195507	0.110561	0.030031	0.009588	0.059851	0.00335	0.058442	0.073581	0.012097	0.035378
s__uncultured_Ruminococcus_sp.	0.089	0.3075	no	0.10102	0.556553	0.0351501	0.174097	0.0459	0.06	0.0194	0.0583	0.048106	0	0.030618	0.075197	0.047706	0.095019	0.173514	0.009774	0.059982	0.016308	0.004914	0	0	0.024175	0	0.049505	0.045046	0.086288	0.121161	0.102178	0.006318	0.016518	0.037803	0.050759
s__uncultured_Pseudomonas_sp.	0.0891	0.3075	no	0.643429	0.832245	0.0272785	0.152389	0.0276	0.0754	0.0073	0	0	0	0.007655	0.584864	0.010772	0	0	0	0	0.008154	0.009828	0	0.017528	0.022664	0	0	0	0	0	0	0	0	0	0
s__Clostridium_sp._Culture-1	0.0908	0.3111	no	0.399424	0.641884	0.916359	0.944476	0.0952	0.0557	0.2185	0.0114	0.029859	0.08456	0.030618	0.147051	0	0	0	0.153129	0	0	0.024569	0.129804	0.609981	0.055904	0.802252	0.125413	0.035036	0	0	0	0	0	0.055949	0
s__Methylobacterium-Methylorubrum_unclassified	0.0917	0.312	no	0.144127	0.556553	0.398254	0.563966	0.0018	0	0.0019	0.0037	0	0	0	0	0	0	0	0	0	0	0	0	0	0	0.010112	0.00495	0	0	0.011678	0.008375	0.004739	0.004505	0	0
s__Aerococcus_sp._148a	0.093	0.3143	no	0.0272785	0.327596	0.0645	0.242013	0.0025	0.004	0	0.0035	0.011612	0.014093	0	0	0.003078	0.003221	0	0	0	0	0	0	0	0	0	0	0.008342	0	0.013138	0.0067	0	0	0	0
s__Bacteroides_unclassified	0.0956	0.3197	no	0.927264	0.955363	0.927264	0.944476	0.1371	0.0869	0.2756	0.0487	0.034835	0.2114	0.044397	0.013368	0.321632	0.003221	0.035632	0.030952	0.35475	0.751782	0.045862	0.087705	0.809802	0.09821	0.037079	0.019802	0.051719	0.086288	0.013138	0.011725	0.156371	0.051056	0.019658	0
s__Eubacterium]_oxidoreducens_group_unclassified	0.0959	0.3197	no	0.317311	0.556553	0.317311	0.467447	0.0078	0.0128	0.0079	0.0029	0.048106	0.012527	0	0.008355	0.009233	0.012884	0.007746	0.003258	0	0	0.031121	0.003508	0.003506	0	0	0.024752	0.008342	0.003196	0.00292	0.008375	0	0	0	0
s__Eubacterium_unclassified	0.1029	0.3407	no	0.371677	0.622278	0.00077753	0.034937	0.0032	0.0038	0.0054	0.0004	0	0.012527	0	0.006684	0	0	0.010845	0	0	0.008154	0	0.010525	0.007011	0.006044	0.011798	0	0	0	0	0	0	0	0	0.003076
s__Lachnospiraceae_NC2004_group_unclassified	0.1088	0.3578	no	0.189956	0.556553	0.0645	0.242013	0.0017	0.0006	0.0044	0	0	0	0	0	0	0.004831	0	0	0	0	0.014741	0.014033	0	0.006044	0	0	0	0	0	0	0	0	0	0
s__Blautia_sp.	0.1108	0.3607	no	0.125458	0.556553	0.927264	0.944476	0.019	0.0491	0.0068	0.0012	0	0.029753	0	0.040105	0.087718	0	0.235484	0	0	0	0.054051	0	0	0	0	0	0	0.009588	0	0	0	0	0	0
s__Eubacterium]_ventriosum_group_unclassified	0.1118	0.3607	no	0.300776	0.556553	0.701671	0.837048	0.0017	0.0004	0.0004	0.0043	0	0.003132	0	0	0	0	0	0	0	0	0	0	0.003506	0	0	0	0	0	0.004379	0	0.020534	0	0.003024	0.006153
s__Anaerotignum_sp.	0.1119	0.3607	no	0.0928919	0.556553	0.0587074	0.242013	1.3995	1.4717	1.1301	1.5966	1.05169	1.20733	2.85211	1.4137	1.49736	0.953409	2.04189	0.755873	0.699217	0.520213	3.56412	0.103492	0.660812	0.483493	0.7736	2.23597	1.16118	1.36463	2.83779	2.71692	1.01404	1.27341	1.57866	0.825989
s__Butyricicoccus_unclassified	0.1234	0.362	no	0.115184	0.556553	0.752714	0.871877	0.1329	0.2399	0.0967	0.0621	0.177493	0.036016	0.220453	0.153736	0.046167	0.289888	0.878416	0.117291	0.106254	0.027723	0.036034	0.131558	0.241889	0.054393	0.025281	0.150165	0.043377	0.055928	0.070069	0.082077	0.082134	0.070578	0.046876	0.046145
s__Acetatifactor_muris	0.1241	0.362	no	0.144127	0.556553	0.144127	0.37001	0.0015	0	0.0046	0	0	0	0	0	0	0	0	0	0	0	0.019655	0.017541	0	0	0	0	0	0	0	0	0	0	0	0
s__Alphaproteobacteria_unclassified	0.1241	0.362	no	0.144127	0.556553	NA	NA	0.0003	0.0008	0	0	0	0.003132	0	0	0	0	0.003098	0	0	0	0	0	0	0	0	0	0	0	0	0	0	0	0	0
s__Anaerocolumna_cellulosilytica	0.1241	0.362	no	0.144127	0.556553	0.144127	0.37001	0.0031	0	0.0094	0	0	0	0	0	0	0	0	0	0	0	0.027845	0	0	0	0.047191	0	0	0	0	0	0	0	0	0
s__Brevundimonas_unclassified	0.1241	0.362	no	0.144127	0.556553	NA	NA	0.0003	0.001	0	0	0	0.003132	0.004593	0	0	0	0	0	0	0	0	0	0	0	0	0	0	0	0	0	0	0	0	0
s__Catenulispora_unclassified	0.1241	0.362	no	0.144127	0.556553	0.144127	0.37001	0.0003	0	0.001	0	0	0	0	0	0	0	0	0	0	0	0.004914	0	0	0.003022	0	0	0	0	0	0	0	0	0	0
s__Clostridium_sp._MK11	0.1241	0.362	no	0.317311	0.556553	0.317311	0.467447	0.0043	0	0.013	0	0	0	0	0	0	0	0	0	0	0	0.063879	0	0	0	0.04045	0	0	0	0	0	0	0	0	0
s__Companilactobacillus_unclassified	0.1241	0.362	no	0.144127	0.556553	0.144127	0.37001	0.0003	0	0.0009	0	0	0	0	0	0	0	0	0	0.003428	0	0	0	0.003506	0	0	0	0	0	0	0	0	0	0	0
s__Deltaproteobacteria_unclassified	0.1241	0.362	no	0.144127	0.556553	0.144127	0.37001	0.0007	0	0.0021	0	0	0	0	0	0	0	0	0	0	0	0.009828	0	0	0	0.006742	0	0	0	0	0	0	0	0	0
s__Gemmatimonadaceae_unclassified	0.1241	0.362	no	0.144127	0.556553	NA	NA	0.0004	0.0012	0	0	0	0	0	0	0.004617	0	0.004648	0	0	0	0	0	0	0	0	0	0	0	0	0	0	0	0	0
s__Lachnospiraceae_UCG-004_unclassified	0.1241	0.362	no	0.144127	0.556553	NA	NA	0.0009	0.0027	0	0	0	0	0	0	0	0	0.018591	0.003258	0	0	0	0	0	0	0	0	0	0	0	0	0	0	0	0
s__Mycobacterium_unclassified	0.1241	0.362	no	NA	NA	0.144127	0.37001	0.0003	0	0	0.0008	0	0	0	0	0	0	0	0	0	0	0	0	0	0	0	0	0	0.003196	0	0	0	0	0.003024	0
s__Nocardia_unclassified	0.1241	0.362	no	0.144127	0.556553	NA	NA	0.0005	0.0014	0	0	0	0	0	0.006684	0	0.004831	0	0	0	0	0	0	0	0	0	0	0	0	0	0	0	0	0	0
s__Parabacteroides_gordonii	0.1241	0.362	no	0.144127	0.556553	NA	NA	0.0003	0.0008	0	0	0	0	0.003062	0	0	0	0.003098	0	0	0	0	0	0	0	0	0	0	0	0	0	0	0	0	0
s__Parabacteroides_sp._enrichment_culture	0.1241	0.362	no	0.144127	0.556553	0.144127	0.37001	0.0037	0	0.0111	0	0	0	0	0	0	0	0	0	0	0.078277	0	0	0.010517	0	0	0	0	0	0	0	0	0	0	0
s__Vagococcus_sp._CF-210	0.1241	0.362	no	NA	NA	0.144127	0.37001	0.0007	0	0	0.0022	0	0	0	0	0	0	0	0	0	0	0	0	0	0	0	0	0	0.009588	0	0.008375	0	0	0	0
s__Desulfovibrio_sp._enrichment_culture_clone_Jdgsrb053	0.1269	0.3658	no	0.317311	0.556553	0.0645	0.242013	0.0021	0.001	0	0.0053	0	0	0	0.008355	0	0	0	0	0	0	0	0	0	0	0	0	0.023357	0	0.007299	0	0	0.012013	0	0
s__uncultured_Citrobacter_sp.	0.1269	0.3658	no	0.2409	0.556553	0.317311	0.467447	0.0581	0.1628	0.0114	0	0	0	0	1.14633	0.116957	0	0	0.039097	0	0	0	0	0.091147	0	0	0	0	0	0	0	0	0	0	0
s__Parabacteroides_sp.	0.131	0.3754	no	0.0459994	0.406634	0.344562	0.50087	0.3336	0.2278	0.478	0.295	0.37821	0.59192	0.192897	0.132012	0.195442	0.144944	0.074363	0.112403	0.558688	1.3307	0.484825	0.440281	0.210338	0.436655	0.225844	0.136964	0.198535	0.143814	0.559091	0.274707	0.57336	0.199721	0.075606	0.335318
s__Oceanobacillus_unclassified	0.1373	0.3911	no	0.455545	0.699135	0.200825	0.467447	0.029	0.0111	0.0279	0.0479	0	0.014093	0.026026	0	0.018467	0.003221	0.012394	0.014661	0	0.017938	0.018017	0	0.033304	0	0.101124	0.052805	0.080081	0.068711	0.06569	0.063652	0.066339	0.039043	0	0
s__Rhodococcus_unclassified	0.1409	0.3991	no	0.0356919	0.36688	0.207578	0.467447	0.0155	0.0132	0.0194	0.014	0.021565	0.006264	0.012247	0.013368	0.01385	0.011273	0.015492	0.011403	0.01371	0.016308	0.022931	0.017541	0.022787	0.030218	0.006742	0.024752	0.015015	0.00799	0.017517	0.023451	0.023693	0.010512	0.006049	0.007691
s__Atopobacter_phocae	0.1463	0.4096	no	0.317311	0.556553	0.300776	0.467447	0.0013	0	0.0008	0.003	0	0	0	0	0	0	0	0	0	0	0	0	0	0	0	0.006601	0	0	0.011678	0	0.006318	0	0	0.006153
s__Brevundimonas_sp._FL10	0.1463	0.4096	no	0.0645	0.491534	0.300776	0.467447	0.0008	0	0.0017	0.0008	0	0	0	0	0	0	0	0	0	0	0.003276	0.007016	0	0.003022	0	0	0	0	0	0	0	0	0	0.006153
s__Parasutterella_unclassified	0.1485	0.4134	no	0.0928919	0.556553	0.115184	0.35115	0.0454	0.0532	0.0388	0.0443	0.089576	0.072033	0.050521	0.033421	0.067712	0.038652	0.029435	0.043984	0.04113	0.030984	0.032758	0.047361	0.066607	0.03324	0.032023	0.026403	0.036704	0.033557	0.035034	0.036851	0.072657	0.051056	0.0499	0.038454
s__uncultured_Hydrogenoanaerobacterium_sp.	0.1532	0.4241	no	0.856355	0.955363	0.0645	0.242013	0.0017	0.0022	0.0029	0	0.004976	0	0	0	0.009233	0	0.003098	0	0	0	0	0	0	0.006044	0.013483	0.0033	0	0	0	0	0	0	0	0
s__Culturomica_sp.	0.1545	0.4253	no	0.125458	0.556553	0.927264	0.944476	0.0016	0.0032	0.0008	0.0007	0	0	0	0	0.004617	0.009663	0.007746	0.003258	0	0	0.006552	0	0	0	0	0	0	0	0.005839	0	0	0	0	0
s__Tuzzerella_unclassified	0.1644	0.45	no	0.0928919	0.556553	0.115184	0.35115	0.0491	0.043	0.069	0.0354	0.129388	0.075164	0.056644	0.020052	0	0.020936	0.013943	0.027694	0.030848	0.061969	0.034396	0.189444	0.085888	0.034751	0.057304	0.057756	0.031699	0.071907	0.052552	0.0134	0	0.042046	0.037803	0.033839
s__Flavonifractor_sp.	0.1713	0.4663	no	0.227835	0.556553	0.525552	0.700496	0.0355	0.0162	0.0357	0.0547	0.009953	0	0.047459	0.071855	0	0	0	0	0.011996	0.009785	0.068793	0.042099	0	0	0.12472	0.028053	0	0.00799	0.087586	0.058626	0.077396	0.117129	0	0.089213
s__Burkholderia-Caballeronia-Paraburkholderia_unclassified	0.1773	0.48	no	0.523186	0.747423	0.0645	0.242013	0.0013	0.0012	0.0027	0	0	0	0	0	0	0	0.004648	0.004887	0	0	0	0	0.010517	0.003022	0.008427	0	0	0	0	0	0	0	0	0
s__Oscillibacter_unclassified	0.1791	0.4822	no	0.0928919	0.556553	0.400814	0.563966	1.2941	1.7121	1.0179	1.1521	3.58968	0.714062	1.27985	1.08785	2.13447	2.08558	1.70261	1.10286	0.495279	0.407691	1.46103	1.17701	0.448721	0.947345	0.957309	2.24918	0.543886	1.28154	2.33271	0.768844	1.1562	1.49415	0.985907	0.653715
s__Clostridiales_Family_IV._Incertae_Sedis_unclassified	0.1935	0.5151	no	0.0825793	0.556553	0.277435	0.467447	0.0088	0.0177	0.0023	0.0063	0.038153	0	0.010716	0	0.046167	0	0.012394	0.03421	0	0	0.004914	0	0	0.013598	0	0	0.013347	0	0	0	0.012636	0	0.010585	0.013843
s__Acinetobacter_calcoaceticus	0.2088	0.5151	no	0.798432	0.931153	0.0645	0.242013	0.0019	0.0028	0.0029	0	0	0	0	0	0	0	0.007746	0.014661	0.005141	0	0	0.012279	0	0.006044	0	0	0	0	0	0	0	0	0	0
s__Incertae_Sedis_unclassified	0.2294	0.5151	no	0.833635	0.939966	0.0742034	0.252522	0.3034	0.318	0.4354	0.1566	0.315175	0.070467	0.075015	0.265695	0.884874	0.26573	0.461672	0.205259	1.78746	0.125569	0.296464	0.164886	0.196316	0.074035	0.25281	0.585809	0.090092	0.095876	0.170793	0.095477	0.083714	0.558617	0.078631	0.079984
s__Parabacteroides_unclassified	0.2294	0.5151	no	0.207578	0.556553	0.0928919	0.306613	0.438	0.6816	0.213	0.4193	0.137682	2.3301	0.075015	0.753639	0.087718	1.48326	0.013943	0.571792	0.054841	0.0424	0.429135	0.021049	0.133214	0.051371	0.24944	0.722772	0.345351	0.154999	0.296333	0.201005	0.518077	1.20133	0.068046	0.569117
s__GAL15_unclassified	0.2315	0.5151	no	0.214947	0.556553	0.117917	0.357005	0.0209	0.0218	0.0137	0.0272	0.021565	0.018791	0.038273	0.03175	0.04309	0.016105	0.004648	0	0	0	0	0	0.024539	0	0.055618	0.029703	0.041709	0.027165	0.036494	0.030151	0.041067	0.024027	0.016633	0
s__Anaeroplasma_unclassified	0.235	0.5151	no	0.669815	0.832669	0.227835	0.467447	0.0479	0.0256	0.1157	0.0023	0.034835	0.020357	0.003062	0	0	0.016105	0.063519	0.06679	0.046272	0.003262	0.396377	0	0	0	0.362362	0.117162	0	0.003196	0.007299	0.00335	0	0	0	0.004614
s__Erysipelotrichaceae_unclassified	0.2352	0.5151	no	0.674424	0.832669	0.0459994	0.210351	0.0988	0.1041	0.0697	0.1226	0.116117	0.032884	0.202082	0.075197	0.244687	0.037041	0.1007	0.024436	0.037703	0.039138	0.052413	0.040345	0.024539	0.129939	0.18708	0.046205	0.061729	0.063917	0.214586	0.169179	0.069498	0.25378	0.045364	0.103056
s__Clostridium]_methylpentosum_group_unclassified	0.2399	0.5151	no	0.388323	0.641884	0.574873	0.740085	0.0039	0.0071	0.0004	0.0041	0	0	0	0	0	0.003221	0.037182	0.01629	0	0.003262	0	0	0	0	0	0	0.005005	0.011186	0.011678	0.005025	0	0	0	0
s__Gemella_unclassified	0.2469	0.5151	no	0.277435	0.556553	0.125458	0.37001	0.0024	0.0019	0.0041	0.001	0	0.006264	0	0	0	0	0.009295	0	0	0.009785	0	0	0.007011	0.006044	0.010112	0	0	0.00799	0	0	0	0	0	0
s__Bacteroides_caecimuris	0.2538	0.5151	no	0.317311	0.556553	NA	NA	0.1638	0.301	0.1661	0.0243	0.054741	0	0.349051	0	1.82515	0.027378	0.094503	0.057016	0.550119	0.052184	0	0	0.390878	0.335423	0	0	0	0.051134	0.105103	0	0	0	0	0.038454
s__Mediterraneibacter_sp._KCTC_15684	0.2547	0.5151	no	0.752714	0.894354	0.247996	0.467447	0.0342	0.0352	0.0456	0.0216	0.064694	0.023489	0.03368	0.055144	0.04309	0.022547	0.027886	0.011403	0.022279	0.026092	0	0.012279	0.045573	0.064969	0.121349	0.072607	0.015015	0.035154	0.023356	0.020101	0.020534	0.031535	0.015121	0.012305
s__Anaerovorax_unclassified	0.2587	0.5151	no	0.398254	0.641884	0.537739	0.700496	0.0029	0.0046	0.0033	0.0008	0	0	0	0.010026	0.004617	0.014494	0.007746	0	0	0	0.021293	0	0	0	0	0.00495	0.006673	0	0	0	0	0	0	0
s__Clostridiaceae_unclassified	0.261	0.5151	no	0.189956	0.556553	0.927264	0.944476	0.0044	0.012	0.0007	0.0006	0.023223	0.045412	0	0	0	0	0	0.027694	0	0	0	0	0.005258	0	0	0	0.005005	0	0	0	0	0	0	0
s__Scopulibacillus_unclassified	0.2645	0.5151	no	0.833635	0.939966	0.293622	0.467447	0.0173	0.0132	0.0173	0.0214	0.011612	0.014093	0.013778	0.021724	0.012311	0	0.017042	0.014661	0.006855	0.016308	0.013103	0.010525	0.015775	0.006044	0.032023	0.037954	0.026694	0.019175	0.026276	0.01005	0.025272	0.007508	0.018146	0.038454
s__Absiella_sp.	0.2664	0.5151	no	0.266603	0.556553	0.114114	0.35115	0.2036	0.1215	0.3951	0.0943	0	0.38052	0.038273	0.11196	0.118496	0.045094	0.012394	0.265533	0.029134	0.037508	0.065517	0	0	0	2.94271	0.085809	0.070071	0.129432	0.072988	0.025126	0.060021	0.069076	0.19204	0.135358
s__Mucispirillum_unclassified	0.2691	0.5151	no	0.59951	0.80298	0.115184	0.35115	0.7191	0.7621	0.8588	0.5365	1.06164	0.070467	0.336803	1.5407	1.45119	0.471873	0.650679	0.513146	0.858597	0.117415	1.51672	0.566577	0.550385	1.08484	1.70731	0.468647	2.04208	0.102267	0.470046	0.043551	0.170586	0.848438	0.535293	0.079984
s__Colidextribacter_unclassified	0.2787	0.5151	no	0.172167	0.556553	0.172167	0.434376	1.1543	1.3336	0.9053	1.2241	1.17112	0.468212	0.900184	0.648363	2.4361	2.1645	1.9195	0.961131	0.371887	0.40606	0.70922	1.17525	0.343552	0.821939	1.50507	1.90924	1.08777	1.80886	1.53276	0.979899	1.21938	1.359	1.03581	0.769077
s__Odoribacter_unclassified	0.2945	0.5151	no	0.752714	0.894354	0.247996	0.467447	1.691	2.3	1.8111	0.962	1.06994	0.057939	0.737906	2.01527	1.42349	6.63038	3.86689	2.59831	0.79176	0.693074	4.00144	0.450806	0.864139	2.9765	2.91406	1.79703	0.850865	1.13613	2.00864	0.475712	0.941385	0.399441	1.54842	0.335318
s__Corynebacterium_unclassified	0.2958	0.5151	no	0.400468	0.641884	0.293622	0.467447	0.0789	0.0584	0.0722	0.1061	0.048106	0	0.013778	0.269037	0.101568	0	0.026337	0.008145	0.078833	0.008154	0.014741	0.303461	0.091147	0.009065	0.052247	0.019802	0.095097	0.019175	0.033575	0.356784	0.135837	0.007508	0.111897	0.089213
s__Bifidobacterium_unclassified	0.296	0.5151	no	0.59951	0.80298	0.46225	0.63021	0.203	0.17	0.1978	0.241	0.359963	0.100219	0.151562	0.132012	0.138502	0.124008	0.210696	0.143355	0.450721	0.12883	0.168706	0.164886	0.122697	0.107275	0.267979	0.171617	0.65233	0.148607	0.194149	0.149079	0.138996	0.159176	0.269159	0.21688
s__uncultured_Blautia_sp.	0.2984	0.5151	no	0.189956	0.556553	0.2409	0.467447	0.0018	0.0004	0.0043	0.0006	0	0	0	0	0	0	0.003098	0	0	0.026092	0.003276	0	0	0	0	0.00495	0	0.004794	0	0	0	0	0	0
s__Ruminococcus]_torques_group_unclassified	0.3018	0.5151	no	0.643429	0.832245	0.272938	0.467447	0.0249	0.0221	0.0312	0.0213	0.019906	0.026621	0.007655	0.058486	0.016928	0	0.024788	0.022807	0.035989	0.032615	0	0.050869	0.031551	0.019642	0.047191	0.031353	0.045046	0.019175	0	0.061977	0	0	0.024194	0.019996
s__Bacteroides_oleiciplenus	0.3049	0.5151	no	0.317311	0.556553	0.927264	0.944476	0.0028	0.001	0.0073	0	0	0	0	0	0	0	0	0.008145	0	0.039138	0	0	0.019281	0	0	0	0	0	0	0	0	0	0	0
s__Candidatus_Solibacter_unclassified	0.3049	0.5151	no	0.317311	0.556553	0.144127	0.37001	0.0008	0.0004	0	0.0021	0	0	0	0	0.003078	0	0	0	0	0	0	0	0	0	0	0	0	0.011186	0	0	0	0.006007	0	0
s__Chloroflexi_unclassified	0.3049	0.5151	no	0.441125	0.684131	0.144127	0.37001	0.0008	0.0004	0.0021	0	0	0	0	0	0	0	0.003098	0	0	0	0.009828	0	0	0	0.006742	0	0	0	0	0	0	0	0	0
s__Komagataeibacter_unclassified	0.3049	0.5151	no	0.144127	0.556553	0.441125	0.607065	0.0013	0	0.0031	0.0008	0	0	0	0	0	0	0	0	0	0	0	0.008771	0.015775	0	0	0	0	0	0	0	0	0.006007	0	0
s__Porphyromonadaceae_unclassified	0.3049	0.5151	no	0.441125	0.684131	0.144127	0.37001	0.0009	0.0004	0.0024	0	0	0	0	0	0	0	0.003098	0	0	0	0	0	0	0.004533	0	0.014851	0	0	0	0	0	0	0	0
s__Proteobacteria_unclassified	0.3049	0.5151	no	0.441125	0.684131	0.144127	0.37001	0.0007	0.0006	0.0017	0	0	0	0	0	0	0	0.004648	0	0	0	0.004914	0	0	0	0.008427	0	0	0	0	0	0	0	0	0
s__Xanthobacteraceae_unclassified	0.3049	0.5151	no	0.441125	0.684131	0.144127	0.37001	0.0014	0.0008	0.0035	0	0	0	0	0	0.006156	0	0	0	0	0	0.014741	0	0	0	0.013483	0	0	0	0	0	0	0	0	0
s__Intestinimonas_unclassified	0.3096	0.5151	no	0.247996	0.556553	0.207578	0.467447	0.7409	0.8708	0.6026	0.7494	0.850972	0.234889	0.394979	1.32012	0.629415	1.01944	1.24558	1.27065	0.419873	0.440306	0.391463	0.303461	0.16827	0.524288	1.35506	1.21782	0.522198	0.645563	0.780976	0.443886	0.608109	2.04376	0.343253	0.607571
s__Clostridium]_scindens	0.3129	0.5151	no	0.393769	0.641884	0.427479	0.597653	0.0041	0	0.0101	0.0021	0	0	0	0	0	0	0	0	0	0	0.060603	0	0	0	0.020225	0	0	0	0	0	0.007898	0	0	0.009229
s__Corynebacterium_mastitidis	0.3185	0.5151	no	0.144127	0.556553	0.144127	0.37001	0.0012	0.0015	0	0.002	0	0	0.007655	0	0.004617	0	0	0	0	0	0	0	0	0	0	0	0.008342	0	0	0	0	0	0.007561	0
s__Desulfovibrio_sp.	0.3185	0.5151	no	0.144127	0.556553	0.890265	0.944476	0.0032	0	0.0054	0.0043	0	0	0	0	0	0	0	0	0	0	0.026207	0	0	0	0.016854	0	0	0.019175	0	0	0	0	0.015121	0
s__Frisingicoccus_unclassified	0.3185	0.5151	no	0.890265	0.955363	0.144127	0.37001	0.001	0.0017	0.0014	0	0	0	0.007655	0	0.006156	0	0	0	0	0	0	0	0	0.007555	0.003371	0	0	0	0	0	0	0	0	0
s__Streptococcus_sp._enrichment_culture	0.3185	0.5151	no	0.144127	0.556553	0.890265	0.944476	0.001	0	0.0013	0.0018	0	0	0	0	0	0	0	0	0	0	0	0	0	0	0.006742	0.0033	0.006673	0.00799	0	0	0	0	0	0
s__Bacillus_thermolactis	0.3204	0.5151	no	1	1	0.144127	0.37001	0.003	0.0047	0.0043	0	0	0	0	0	0	0	0.026337	0.011403	0.015424	0	0	0.019295	0	0	0	0	0	0	0	0	0	0	0	0
s__Prevotellaceae_Ga6A1_group_unclassified	0.3204	0.5151	no	0.144127	0.556553	1	1	0.0031	0	0.0039	0.0053	0	0	0	0	0	0	0	0	0.018851	0	0	0	0.01227	0	0	0	0.031699	0	0	0	0.011057	0	0	0
s__UCG-003_unclassified	0.3278	0.5151	no	0.874735	0.955363	0.292198	0.467447	0.1338	0.0831	0.2753	0.043	0.087917	0.086126	0.068892	0.100262	0	0.2303	0.058871	0.032581	0.178232	0.058707	0.44879	0.061394	0.024539	0.019642	0	1.41089	0	0	0.021897	0.058626	0.039488	0.079588	0.096776	0.047683
s__Tyzzerella_sp.	0.3337	0.5151	no	0.752714	0.894354	0.115184	0.35115	0.3371	0.402	0.403	0.2064	0.680114	1.30755	0.076546	0.232274	0.193903	0.085356	0.258722	0.381194	0.390739	0.223414	0.491376	0.147345	0.099911	0.155624	1.30956	0.405941	0.363703	0.151803	0.31677	0.093802	0.358547	0.084093	0.130043	0.152277
s__67-14_unclassified	0.3364	0.5151	no	0.317311	0.556553	0.537739	0.700496	0.0005	0	0.0004	0.0009	0	0	0	0	0	0	0	0	0	0	0	0	0	0	0.003371	0	0	0	0	0	0	0.004505	0.003024	0
s__Bacillus_licheniformis	0.3364	0.5151	no	0.537739	0.747423	0.144127	0.37001	0.0022	0.0021	0.0043	0	0	0	0	0	0	0	0.017042	0	0	0	0.00819	0	0	0	0	0.026403	0	0	0	0	0	0	0	0
s__Clostridium_sp._Marseille-P3122	0.3364	0.5151	no	0.144127	0.556553	0.782595	0.89937	0.0029	0.0021	0	0.0065	0	0	0.01684	0	0	0	0	0	0	0	0	0	0	0	0	0	0	0	0.016057	0	0	0	0.036291	0
s__Coprococcus_sp.	0.3364	0.5151	no	0.317311	0.556553	0.144127	0.37001	0.0021	0.0021	0	0.0041	0	0	0	0	0.016928	0	0	0	0	0	0	0	0	0	0	0	0.018352	0.014381	0	0	0	0	0	0
s__Leuconostoc_unclassified	0.3364	0.5151	no	0.144127	0.556553	0.537739	0.700496	0.0006	0	0.0012	0.0006	0	0	0	0	0	0	0	0	0	0.006523	0.003276	0	0	0	0	0	0	0.004794	0	0	0	0	0	0
s__Porphyromonas_sp._canine_oral_taxon_281	0.3364	0.5151	no	0.537739	0.747423	0.144127	0.37001	0.0011	0.001	0.0024	0	0	0	0	0	0	0	0.007746	0	0	0	0.006552	0.012279	0	0	0	0	0	0	0	0	0	0	0	0
s__uncultured_Flavonifractor_sp.	0.3364	0.5151	no	0.537739	0.747423	0.144127	0.37001	0.001	0.001	0.002	0	0	0	0	0	0	0	0	0.008145	0	0.013046	0.003276	0	0	0	0	0	0	0	0	0	0	0	0	0
s__Methyloversatilis_unclassified	0.3485	0.5151	no	0.297621	0.556553	0.742234	0.871877	0.0039	0.0022	0.0044	0.0052	0.006635	0	0	0	0.004617	0	0.006197	0	0.006855	0.006523	0.009828	0	0	0	0.011798	0	0	0.00799	0	0.011725	0.009477	0	0.003024	0.009229
s__Bacteroidales_unclassified	0.3591	0.5151	no	0.207578	0.556553	0.752007	0.871877	0.0313	0.0447	0.0255	0.0237	0.003318	0.098653	0.04899	0.013368	0.067712	0.053146	0.013943	0.058645	0.003428	0.026092	0.014741	0.005262	0.04382	0.107275	0.003371	0	0.060061	0.030361	0.033575	0	0.014216	0.01802	0.033267	0
s__Bacteroides_sp._dnLKV2	0.3633	0.5151	no	0.317311	0.556553	0.317311	0.467447	0.009	0.0112	0.0059	0.0101	0	0.057939	0.007655	0	0.009233	0.014494	0	0	0.005141	0.006523	0.006552	0.008771	0	0	0.020225	0	0.015015	0.012783	0.008759	0.008375	0.018954	0.013515	0.003024	0
s__Aquabacterium_unclassified	0.3656	0.5151	no	0.643954	0.832245	0.317311	0.467447	0.0007	0.0012	0.0009	0	0	0	0	0	0.004617	0	0.004648	0	0.006855	0	0	0	0	0	0	0	0	0	0	0	0	0	0	0
s__Bacteroides]_pectinophilus_group_unclassified	0.3656	0.5151	no	0.172167	0.556553	0.00457444	0.04898	0.0006	0.0008	0	0.001	0	0	0	0.006684	0	0	0	0	0	0	0	0	0	0	0	0	0	0	0	0.005025	0.003159	0	0	0
s__Oceanisphaera_unclassified	0.3656	0.5151	no	0.144127	0.556553	0.643954	0.791865	0.0013	0	0.0014	0.0024	0	0	0	0	0	0	0	0	0	0	0.006552	0	0	0.004533	0	0	0	0	0.018977	0	0	0	0	0
s__uncultured_Pseudoflavonifractor_sp.	0.3656	0.5151	no	0.317311	0.556553	0.144127	0.37001	0.0007	0.0008	0	0.0013	0	0	0	0	0	0.006442	0	0	0	0	0	0	0	0	0	0	0	0.006392	0.004379	0	0	0	0	0
s__Weissella_unclassified	0.3656	0.5151	no	0.144127	0.556553	0.317311	0.467447	0.0006	0.001	0	0.0008	0	0.004698	0	0	0	0	0	0.003258	0	0	0	0	0	0	0	0	0	0.006392	0	0	0	0	0	0
s__Lachnoclostridium_unclassified	0.3672	0.5151	no	0.487453	0.730354	0.300776	0.467447	0.0046	0.0063	0.0048	0.0028	0	0.009396	0	0	0.020006	0	0.010845	0.009774	0	0	0	0	0.022787	0.007555	0.008427	0	0	0	0	0	0.022113	0	0	0
s__uncultured_Barnesiella_sp.	0.3674	0.5151	no	0.958091	0.971276	0.22371	0.467447	0.0363	0.0382	0.0477	0.0229	0	0.082994	0.013778	0.013368	0.063095	0.046704	0.038731	0.047242	0.022279	0.094584	0.006552	0.03859	0.129709	0.078568	0	0.011551	0.060061	0	0.059851	0.01005	0.036329	0.016518	0	0
s__11-24_unclassified	0.3679	0.5151	no	NA	NA	0.317311	0.467447	0.0001	0	0	0.0004	0	0	0	0	0	0	0	0	0	0	0	0	0	0	0	0	0	0.003196	0	0	0	0	0	0
s__Actinomadura_sp._Shinshu-MS-03	0.3679	0.5151	no	NA	NA	0.317311	0.467447	0.0001	0	0	0.0004	0	0	0	0	0	0	0	0	0	0	0	0	0	0	0	0	0	0	0.00292	0	0	0	0	0
s__Actinospica_unclassified	0.3679	0.5151	no	0.317311	0.556553	NA	NA	0.0003	0.0008	0	0	0	0	0	0	0	0	0.006197	0	0	0	0	0	0	0	0	0	0	0	0	0	0	0	0	0
s__Alistipes_sp._cv1	0.3679	0.5151	no	0.317311	0.556553	0.317311	0.467447	0.0002	0	0.0006	0	0	0	0	0	0	0	0	0	0	0	0	0	0	0.004533	0	0	0	0	0	0	0	0	0	0
s__Alistipes_sp._NML05A004	0.3679	0.5151	no	0.317311	0.556553	NA	NA	0.0003	0.001	0	0	0	0.00783	0	0	0	0	0	0	0	0	0	0	0	0	0	0	0	0	0	0	0	0	0	0
s__Amb-16S-1323_unclassified	0.3679	0.5151	no	NA	NA	0.317311	0.467447	0.0001	0	0	0.0004	0	0	0	0	0	0	0	0	0	0	0	0	0	0	0	0	0	0	0	0	0	0	0	0.003076
s__Anaerobium_sp.	0.3679	0.5151	no	NA	NA	0.317311	0.467447	0.0001	0	0	0.0004	0	0	0	0	0	0	0	0	0	0	0	0	0	0	0	0	0.003337	0	0	0	0	0	0	0
s__Anaerofustis_unclassified	0.3679	0.5151	no	NA	NA	0.317311	0.467447	0.0002	0	0	0.0006	0	0	0	0	0	0	0	0	0	0	0	0	0	0	0	0	0	0	0	0	0	0	0	0.004614
s__Anaerolineaceae_unclassified	0.3679	0.5151	no	NA	NA	0.317311	0.467447	0.0002	0	0	0.0006	0	0	0	0	0	0	0	0	0	0	0	0	0	0	0	0	0.005005	0	0	0	0	0	0	0
s__Anaerovorax_sp.	0.3679	0.5151	no	NA	NA	0.317311	0.467447	0.0004	0	0	0.0013	0	0	0	0	0	0	0	0	0	0	0	0	0	0	0	0	0	0	0	0.01005	0	0	0	0
s__Atopobiaceae_unclassified	0.3679	0.5151	no	0.317311	0.556553	0.317311	0.467447	0.0001	0	0.0004	0	0	0	0	0	0	0	0	0	0.003428	0	0	0	0	0	0	0	0	0	0	0	0	0	0	0
s__Bacillus_ruris	0.3679	0.5151	no	0.317311	0.556553	NA	NA	0.0003	0.0008	0	0	0	0	0	0	0	0	0.006197	0	0	0	0	0	0	0	0	0	0	0	0	0	0	0	0	0
s__Bacillus_sp._(in:_Bacteria)	0.3679	0.5151	no	0.317311	0.556553	NA	NA	0.0006	0.0017	0	0	0	0	0.013778	0	0	0	0	0	0	0	0	0	0	0	0	0	0	0	0	0	0	0	0	0
s__Bacteroides_barnesiae	0.3679	0.5151	no	0.589774	0.80298	0.297621	0.467447	0.0003	0.0008	0	0	0	0	0	0	0	0.006442	0	0	0	0	0	0	0	0	0	0	0	0	0	0	0	0	0	0
s__Bacteroides_cutis	0.3679	0.5151	no	0.317311	0.556553	NA	NA	0.0004	0.0012	0	0	0	0	0	0	0	0	0	0.009774	0	0	0	0	0	0	0	0	0	0	0	0	0	0	0	0
s__Bacteroides_eggerthii	0.3679	0.5151	no	NA	NA	0.317311	0.467447	0.0003	0.0008	0	0	0	0	0	0	0	0.006442	0	0	0	0	0	0	0	0	0	0	0	0	0	0	0	0	0	0
s__Bacteroides_faecichinchillae	0.3679	0.5151	no	0.317311	0.556553	NA	NA	0.0006	0	0	0.0017	0	0	0	0	0	0	0	0	0	0	0	0	0	0	0	0	0	0	0	0.0134	0	0	0	0
s__Bacteroides_finegoldii	0.3679	0.5151	no	0.672754	0.832669	0.856355	0.944476	0.0004	0.0013	0	0	0	0	0.010716	0	0	0	0	0	0	0	0	0	0	0	0	0	0	0	0	0	0	0	0	0
s__Bacteroides_ndongoniae	0.3679	0.5151	no	0.441125	0.684131	0.144127	0.37001	0.0002	0.0006	0	0	0	0	0	0	0	0	0	0.004887	0	0	0	0	0	0	0	0	0	0	0	0	0	0	0	0
s__Bacteroides_sp._AR29	0.3679	0.5151	no	0.826444	0.939966	0.185994	0.466579	0.0004	0.0012	0	0	0	0	0	0	0.009233	0	0	0	0	0	0	0	0	0	0	0	0	0	0	0	0	0	0	0
s__Bacteroides_sp._Tilapia9	0.3679	0.5151	no	0.0742034	0.520602	0.00162919	0.0351517	0.0003	0	0.001	0	0	0	0	0	0	0	0	0	0	0.008154	0	0	0	0	0	0	0	0	0	0	0	0	0	0
s__Bacteroides_sp._XB44A	0.3679	0.5151	no	0.833514	0.939966	0.0135903	0.102864	0.0001	0.0004	0	0	0	0	0.003062	0	0	0	0	0	0	0	0	0	0	0	0	0	0	0	0	0	0	0	0	0
s__Bacteroides_xylanolyticus	0.3679	0.5151	no	0.317311	0.556553	0.144127	0.37001	0.0005	0	0.0016	0	0	0	0	0	0	0	0	0	0	0	0.013103	0	0	0	0	0	0	0	0	0	0	0	0	0
s__Beduinibacterium_massiliense	0.3679	0.5151	no	0.317311	0.556553	0.317311	0.467447	0.0001	0	0.0004	0	0	0	0	0	0	0	0	0	0	0	0	0	0	0.003022	0	0	0	0	0	0	0	0	0	0
s__Blautia_sp._canine_oral_taxon_143	0.3679	0.5151	no	0.317311	0.556553	NA	NA	0.0001	0.0004	0	0	0	0	0	0	0	0.003221	0	0	0	0	0	0	0	0	0	0	0	0	0	0	0	0	0	0
s__Brevibacillus_unclassified	0.3679	0.5151	no	0.317311	0.556553	0.317311	0.467447	0.0001	0	0.0004	0	0	0	0	0	0	0	0	0	0	0.003262	0	0	0	0	0	0	0	0	0	0	0	0	0	0
s__Bryobacter_unclassified	0.3679	0.5151	no	NA	NA	0.317311	0.467447	0.0002	0	0	0.0006	0	0	0	0	0	0	0	0	0	0	0	0	0	0	0	0	0	0	0	0	0	0.004505	0	0
s__Butyricimonas_synergistica	0.3679	0.5151	no	0.317311	0.556553	NA	NA	0.0001	0.0004	0	0	0	0	0	0	0	0	0.003098	0	0	0	0	0	0	0	0	0	0	0	0	0	0	0	0	0
s__Candidatus_Adlerbacteria_unclassified	0.3679	0.5151	no	NA	NA	0.317311	0.467447	0.0001	0	0	0.0004	0	0	0	0	0	0	0	0	0	0	0	0	0	0	0	0	0	0.003196	0	0	0	0	0	0
s__Candidatus_Saccharibacteria_unclassified	0.3679	0.5151	no	NA	NA	0.317311	0.467447	0.0003	0	0	0.0008	0	0	0	0	0	0	0	0	0	0	0	0	0	0	0	0	0	0.006392	0	0	0	0	0	0
s__Caulobacteraceae_unclassified	0.3679	0.5151	no	0.317311	0.556553	NA	NA	0.0002	0.0006	0	0	0	0	0	0	0	0	0	0.004887	0	0	0	0	0	0	0	0	0	0	0	0	0	0	0	0
s__Chujaibacter_unclassified	0.3679	0.5151	no	0.317311	0.556553	0.317311	0.467447	0.0003	0	0.0009	0	0	0	0	0	0	0	0	0	0.006855	0	0	0	0	0	0	0	0	0	0	0	0	0	0	0
s__Clostridia_unclassified	0.3679	0.5151	no	0.317311	0.556553	NA	NA	0.0011	0.0033	0	0	0	0	0	0	0	0	0.026337	0	0	0	0	0	0	0	0	0	0	0	0	0	0	0	0	0
s__Clostridium]_xylanolyticum	0.3679	0.5151	no	0.238849	0.556553	0.00225356	0.0351517	0.0001	0	0.0004	0	0	0	0	0	0	0	0	0	0	0	0	0	0	0	0.003371	0	0	0	0	0	0	0	0	0
s__Clostridium_sp._BMD1	0.3679	0.5151	no	0.0272785	0.327596	0.0738343	0.252522	0.0004	0.0013	0	0	0	0	0	0	0.010772	0	0	0	0	0	0	0	0	0	0	0	0	0	0	0	0	0	0	0
s__Clostridium_sp._Clone-44	0.3679	0.5151	no	0.927264	0.955363	0.927264	0.944476	0.0029	0	0	0.0088	0	0	0	0	0	0	0	0	0	0	0	0	0	0	0	0	0	0	0.070069	0	0	0	0	0
s__Clostridium_sp._enrichment_culture_clone_06-1235251-89	0.3679	0.5151	no	0.144127	0.556553	0.144127	0.37001	0.0001	0	0.0004	0	0	0	0	0	0	0	0	0	0	0	0	0	0.003506	0	0	0	0	0	0	0	0	0	0	0
s__Cupriavidus_unclassified	0.3679	0.5151	no	0.317311	0.556553	NA	NA	0.0001	0.0004	0	0	0.003318	0	0	0	0	0	0	0	0	0	0	0	0	0	0	0	0	0	0	0	0	0	0	0
s__Curtobacterium_sp._NJ-10	0.3679	0.5151	no	NA	NA	0.317311	0.467447	0.0002	0	0	0.0006	0	0	0	0	0	0	0	0	0	0	0	0	0	0	0	0	0	0	0	0.005025	0	0	0	0
s__Defluviitaleaceae_unclassified	0.3679	0.5151	no	0.317311	0.556553	NA	NA	0.0003	0.0008	0	0	0.006635	0	0	0	0	0	0	0	0	0	0	0	0	0	0	0	0	0	0	0	0	0	0	0
s__Delftia_unclassified	0.3679	0.5151	no	NA	NA	0.317311	0.467447	0.0001	0	0	0.0004	0	0	0	0	0	0	0	0	0	0	0	0	0	0	0	0	0	0.003196	0	0	0	0	0	0
s__Desulfotomaculum_sp._SN1_H	0.3679	0.5151	no	0.317311	0.556553	NA	NA	0.001	0.0031	0	0	0	0.025055	0	0	0	0	0	0	0	0	0	0	0	0	0	0	0	0	0	0	0	0	0	0
s__Desulfovibrio_sp._enrichment_culture_clone_Jdgsrb018	0.3679	0.5151	no	0.317311	0.556553	NA	NA	0.0009	0.0027	0	0	0	0	0.021433	0	0	0	0	0	0	0	0	0	0	0	0	0	0	0	0	0	0	0	0	0
s__Desulfovibrionales_unclassified	0.3679	0.5151	no	0.317311	0.556553	NA	NA	0.0003	0.001	0	0	0	0	0	0	0	0	0	0.008145	0	0	0	0	0	0	0	0	0	0	0	0	0	0	0	0
s__Eggerthella_sp.	0.3679	0.5151	no	0.317311	0.556553	NA	NA	0.0001	0.0004	0	0	0	0.003132	0	0	0	0	0	0	0	0	0	0	0	0	0	0	0	0	0	0	0	0	0	0
s__Ellin6067_unclassified	0.3679	0.5151	no	0.317311	0.556553	0.317311	0.467447	0.0002	0	0.0006	0	0	0	0	0	0	0	0	0	0	0	0	0	0	0	0.005056	0	0	0	0	0	0	0	0	0
s__Enhydrobacter_unclassified	0.3679	0.5151	no	NA	NA	0.317311	0.467447	0.0003	0	0	0.0008	0	0	0	0	0	0	0	0	0	0	0	0	0	0	0	0	0	0	0	0	0	0.006007	0	0
s__Escherichia_fergusonii	0.3679	0.5151	no	0.317311	0.556553	0.317311	0.467447	0.0001	0	0.0004	0	0	0	0	0	0	0	0	0	0	0	0	0	0	0	0	0.0033	0	0	0	0	0	0	0	0
s__Eubacterium]_eligens_group_unclassified	0.3679	0.5151	no	0.0346985	0.36688	0.0010936	0.034937	0.0001	0	0.0004	0	0	0	0	0	0	0	0	0	0.003428	0	0	0	0	0	0	0	0	0	0	0	0	0	0	0
s__F082_unclassified	0.3679	0.5151	no	NA	NA	0.317311	0.467447	0.0001	0	0	0.0004	0	0	0	0	0	0	0	0	0	0	0	0	0	0	0	0	0	0	0	0	0.003159	0	0	0
s__Faecalimonas_umbilicata	0.3679	0.5151	no	0.317311	0.556553	NA	NA	0.0011	0.0033	0	0	0	0	0	0	0	0	0	0.026065	0	0	0	0	0	0	0	0	0	0	0	0	0	0	0	0
s__Falsochrobactrum_ovis	0.3679	0.5151	no	0.317311	0.556553	NA	NA	0.0002	0.0006	0	0	0	0	0	0	0	0	0	0.004887	0	0	0	0	0	0	0	0	0	0	0	0	0	0	0	0
s__Flavonifractor_unclassified	0.3679	0.5151	no	0.317311	0.556553	NA	NA	0.0005	0.0015	0	0	0	0	0	0	0.012311	0	0	0	0	0	0	0	0	0	0	0	0	0	0	0	0	0	0	0
s__Fusicatenibacter_unclassified	0.3679	0.5151	no	0.317311	0.556553	0.317311	0.467447	0.0004	0	0.0011	0	0	0	0	0	0	0	0	0	0	0	0	0	0	0.009065	0	0	0	0	0	0	0	0	0	0
s__Gammaproteobacteria_unclassified	0.3679	0.5151	no	0.317311	0.556553	NA	NA	0.0019	0.0056	0	0	0	0	0	0.045118	0	0	0	0	0	0	0	0	0	0	0	0	0	0	0	0	0	0	0	0
s__Globicatella_sulfidifaciens	0.3679	0.5151	no	0.317311	0.556553	0.317311	0.467447	0.0001	0	0.0004	0	0	0	0	0	0	0	0	0	0	0	0	0	0	0.003022	0	0	0	0	0	0	0	0	0	0
s__Gracilibacteraceae_unclassified	0.3679	0.5151	no	NA	NA	0.317311	0.467447	0.0002	0	0	0.0006	0	0	0	0	0	0	0	0	0	0	0	0	0	0	0	0	0	0.004794	0	0	0	0	0	0
s__Holdemanella_unclassified	0.3679	0.5151	no	0.317311	0.556553	0.317311	0.467447	0.0001	0	0.0004	0	0	0	0	0	0	0	0	0	0	0	0	0	0	0.003022	0	0	0	0	0	0	0	0	0	0
s__Holdemania_unclassified	0.3679	0.5151	no	0.317311	0.556553	NA	NA	0.0001	0.0004	0	0	0	0.003132	0	0	0	0	0	0	0	0	0	0	0	0	0	0	0	0	0	0	0	0	0	0
s__IMCC26256_unclassified	0.3679	0.5151	no	0.317311	0.556553	NA	NA	0.0003	0.0008	0	0	0	0	0	0	0	0	0.006197	0	0	0	0	0	0	0	0	0	0	0	0	0	0	0	0	0
s__Jeotgalicoccus_unclassified	0.3679	0.5151	no	0.317311	0.556553	NA	NA	0.0006	0.0017	0	0	0	0	0	0	0	0	0.013943	0	0	0	0	0	0	0	0	0	0	0	0	0	0	0	0	0
s__JG30a-KF-32_unclassified	0.3679	0.5151	no	0.563237	0.780409	0.528612	0.700496	0.0001	0.0004	0	0	0	0	0	0	0	0	0	0.003258	0	0	0	0	0	0	0	0	0	0	0	0	0	0	0	0
s__Klebsiella_oxytoca	0.3679	0.5151	no	0.317311	0.556553	NA	NA	0.0009	0.0027	0	0	0	0	0	0.021724	0	0	0	0	0	0	0	0	0	0	0	0	0	0	0	0	0	0	0	0
s__Klebsiella_unclassified	0.3679	0.5151	no	NA	NA	0.317311	0.467447	0.0008	0	0	0.0025	0	0	0	0	0	0	0	0	0	0	0	0	0	0	0	0	0.02002	0	0	0	0	0	0	0
s__Ktedonobacteraceae_unclassified	0.3679	0.5151	no	NA	NA	0.317311	0.467447	0.0002	0	0	0.0005	0	0	0	0	0	0	0	0	0	0	0	0	0	0	0	0	0	0	0.004379	0	0	0	0	0
s__Lachnospiraceae_NK4B4_group_unclassified	0.3679	0.5151	no	NA	NA	0.317311	0.467447	0.0004	0	0	0.0013	0	0	0	0	0	0	0	0	0	0	0	0	0	0	0	0	0	0	0	0	0	0	0.010585	0
s__MBNT15_unclassified	0.3679	0.5151	no	0.317311	0.556553	NA	NA	0.0003	0.0008	0	0	0	0	0	0.006684	0	0	0	0	0	0	0	0	0	0	0	0	0	0	0	0	0	0	0	0
s__Methylocystis_sp._0510-P-6	0.3679	0.5151	no	0.317311	0.556553	0.317311	0.467447	0.0001	0	0.0004	0	0	0	0	0	0	0	0	0	0.003428	0	0	0	0	0	0	0	0	0	0	0	0	0	0	0
s__Methylovirgula_sp.	0.3679	0.5151	no	0.317311	0.556553	0.317311	0.467447	0.0001	0	0.0004	0	0	0	0	0	0	0	0	0	0	0	0	0	0	0.003022	0	0	0	0	0	0	0	0	0	0
s__Methylovirgula_unclassified	0.3679	0.5151	no	0.317311	0.556553	0.317311	0.467447	0.0003	0	0.0008	0	0	0	0	0	0	0	0	0	0	0.006523	0	0	0	0	0	0	0	0	0	0	0	0	0	0
s__Oceanobacillus_indicireducens	0.3679	0.5151	no	NA	NA	0.317311	0.467447	0.0003	0	0	0.001	0	0	0	0	0	0	0	0	0	0	0	0	0	0	0	0	0	0	0	0	0	0	0	0.007691
s__Oceanobacillus_sp._ITT11	0.3679	0.5151	no	0.317311	0.556553	NA	NA	0.0006	0.0019	0	0	0	0	0	0.015039	0	0	0	0	0	0	0	0	0	0	0	0	0	0	0	0	0	0	0	0
s__Oligella_unclassified	0.3679	0.5151	no	0.317311	0.556553	0.317311	0.467447	0.0003	0	0.0008	0	0	0	0	0	0	0	0	0	0	0	0.006552	0	0	0	0	0	0	0	0	0	0	0	0	0
s__Oscillospira_guilliermondii	0.3679	0.5151	no	NA	NA	0.317311	0.467447	0.0003	0	0	0.001	0	0	0	0	0	0	0	0	0	0	0	0	0	0	0	0	0	0	0	0.008375	0	0	0	0
s__Paenalcaligenes_unclassified	0.3679	0.5151	no	NA	NA	0.317311	0.467447	0.0005	0	0	0.0015	0	0	0	0	0	0	0	0	0	0	0	0	0	0	0	0	0	0	0.011678	0	0	0	0	0
s__Pajaroellobacter_unclassified	0.3679	0.5151	no	NA	NA	0.317311	0.467447	0.0001	0	0	0.0004	0	0	0	0	0	0	0	0	0	0	0	0	0	0	0	0	0	0.003196	0	0	0	0	0	0
s__Pantoea_sp._57917	0.3679	0.5151	no	0.317311	0.556553	0.317311	0.467447	0.002	0	0.006	0	0	0	0	0	0	0	0	0	0.047985	0	0	0	0	0	0	0	0	0	0	0	0	0	0	0
s__Pelistega_suis	0.3679	0.5151	no	NA	NA	0.317311	0.467447	0.0007	0	0	0.0021	0	0	0	0	0	0	0	0	0	0	0	0	0	0	0	0	0	0	0	0	0	0	0.016633	0
s__Planctomycetales_unclassified	0.3679	0.5151	no	0.317311	0.556553	0.317311	0.467447	0.0001	0	0.0004	0	0	0	0	0	0	0	0	0	0	0	0	0.003508	0	0	0	0	0	0	0	0	0	0	0	0
s__Ramlibacter_unclassified	0.3679	0.5151	no	0.317311	0.556553	NA	NA	0.0001	0.0004	0	0	0	0	0	0	0.003078	0	0	0	0	0	0	0	0	0	0	0	0	0	0	0	0	0	0	0
s__Raoultella_ornithinolytica	0.3679	0.5151	no	0.317311	0.556553	0.317311	0.467447	0.0016	0	0.0049	0	0	0	0	0	0	0	0	0	0	0	0.03931	0	0	0	0	0	0	0	0	0	0	0	0	0
s__Reyranella_unclassified	0.3679	0.5151	no	0.317311	0.556553	0.317311	0.467447	0.0001	0	0.0004	0	0	0	0	0	0	0	0	0	0	0	0	0	0	0	0	0.0033	0	0	0	0	0	0	0	0
s__Roseomonas_unclassified	0.3679	0.5151	no	NA	NA	0.317311	0.467447	0.0001	0	0	0.0004	0	0	0	0	0	0	0	0	0	0	0	0	0	0	0	0	0	0	0	0	0.003159	0	0	0
s__Ruminococcus_sp._653	0.3679	0.5151	no	0.957002	0.971276	0.661003	0.806056	0.0014	0.0041	0	0	0	0	0	0	0	0	0.032534	0	0	0	0	0	0	0	0	0	0	0	0	0	0	0	0	0
s__S0134_terrestrial_group_unclassified	0.3679	0.5151	no	NA	NA	0.317311	0.467447	0.0002	0	0	0.0005	0	0	0	0	0	0	0	0	0	0	0	0	0	0	0	0	0	0	0.004379	0	0	0	0	0
s__Saccharopolyspora_unclassified	0.3679	0.5151	no	0.317311	0.556553	0.317311	0.467447	0.0002	0	0.0006	0	0	0	0	0	0	0	0	0	0	0	0	0	0	0	0.005056	0	0	0	0	0	0	0	0	0
s__Sh765B-TzT-35_unclassified	0.3679	0.5151	no	NA	NA	0.317311	0.467447	0.0001	0	0	0.0004	0	0	0	0	0	0	0	0	0	0	0	0	0	0	0	0	0	0.003196	0	0	0	0	0	0
s__SJA-15_unclassified	0.3679	0.5151	no	0.317311	0.556553	NA	NA	0.0001	0.0004	0	0	0	0	0	0	0	0.003221	0	0	0	0	0	0	0	0	0	0	0	0	0	0	0	0	0	0
s__Staphylococcaceae_unclassified	0.3679	0.5151	no	0.317311	0.556553	NA	NA	0.0003	0.001	0	0	0.008294	0	0	0	0	0	0	0	0	0	0	0	0	0	0	0	0	0	0	0	0	0	0	0
s__Streptacidiphilus_monticola	0.3679	0.5151	no	NA	NA	0.317311	0.467447	0.0005	0	0	0.0016	0	0	0	0	0	0	0	0	0	0	0	0	0	0	0	0	0	0	0	0	0.012636	0	0	0
s__Streptococcus_parasanguinis	0.3679	0.5151	no	0.317311	0.556553	0.317311	0.467447	0.0008	0	0.0024	0	0	0	0	0	0	0	0	0	0	0.019569	0	0	0	0	0	0	0	0	0	0	0	0	0	0
s__Streptococcus_sp._106-03c	0.3679	0.5151	no	0.317311	0.556553	0.317311	0.467447	0.0008	0	0.0023	0	0	0	0	0	0	0	0	0	0	0	0	0	0	0	0	0.018152	0	0	0	0	0	0	0	0
s__Streptococcus_thermophilus	0.3679	0.5151	no	0.317311	0.556553	NA	NA	0.001	0.0031	0	0	0	0	0	0	0	0	0.024788	0	0	0	0	0	0	0	0	0	0	0	0	0	0	0	0	0
s__Streptococcus_thoraltensis	0.3679	0.5151	no	0.317311	0.556553	NA	NA	0.0001	0.0004	0	0	0	0	0	0	0	0	0	0.003258	0	0	0	0	0	0	0	0	0	0	0	0	0	0	0	0
s__Subgroup_13_unclassified	0.3679	0.5151	no	NA	NA	0.317311	0.467447	0.0001	0	0	0.0004	0	0	0	0	0	0	0	0	0	0	0	0	0	0	0	0	0	0	0	0	0	0.003003	0	0
s__Subgroup_7_unclassified	0.3679	0.5151	no	0.317311	0.556553	0.317311	0.467447	0.0003	0	0.0008	0	0	0	0	0	0	0	0	0	0	0	0	0	0	0	0.006742	0	0	0	0	0	0	0	0	0
s__Thermoactinomyces_unclassified	0.3679	0.5151	no	0.317311	0.556553	0.317311	0.467447	0.0001	0	0.0004	0	0	0	0	0	0	0	0	0	0	0	0	0	0	0.003022	0	0	0	0	0	0	0	0	0	0
s__UCG-002_unclassified	0.3679	0.5151	no	0.317311	0.556553	0.317311	0.467447	0.0001	0	0.0004	0	0	0	0	0	0	0	0	0	0	0	0	0.003508	0	0	0	0	0	0	0	0	0	0	0	0
s__uncultured_Actinomyces_sp.	0.3679	0.5151	no	0.317311	0.556553	NA	NA	0.0001	0.0004	0	0	0	0	0	0	0	0.003221	0	0	0	0	0	0	0	0	0	0	0	0	0	0	0	0	0	0
s__uncultured_Alloprevotella_sp.	0.3679	0.5151	no	NA	NA	0.317311	0.467447	0.0003	0	0	0.0009	0	0	0	0	0	0	0	0	0	0	0	0	0	0	0	0	0	0	0	0	0	0.007508	0	0
s__uncultured_Anaerostipes_sp.	0.3679	0.5151	no	0.317311	0.556553	NA	NA	0.0003	0.001	0	0	0	0	0	0.008355	0	0	0	0	0	0	0	0	0	0	0	0	0	0	0	0	0	0	0	0
s__uncultured_Anaerotruncus_sp.	0.3679	0.5151	no	NA	NA	0.317311	0.467447	0.0002	0	0	0.0006	0	0	0	0	0	0	0	0	0	0	0	0	0	0	0	0	0	0.004794	0	0	0	0	0	0
s__uncultured_Ktedonobacter_sp.	0.3679	0.5151	no	0.317311	0.556553	NA	NA	0.0001	0.0004	0	0	0	0	0.003062	0	0	0	0	0	0	0	0	0	0	0	0	0	0	0	0	0	0	0	0	0
s__uncultured_Oscillibacter_sp.	0.3679	0.5151	no	0.207578	0.556553	0.400814	0.563966	0.179	0.3431	0.0589	0.1349	0.043129	0.003132	0.006124	0.292432	0.534002	1.2288	0.24323	0.394227	0.135388	0.110892	0.067155	0.033328	0.017528	0.075546	0.015169	0.016502	0.015015	0.014381	0.291954	0.072027	0.22429	0.048053	0.122482	0.290711
s__uncultured_Paludibacter_sp.	0.3679	0.5151	no	0.317311	0.556553	0.317311	0.467447	0.0001	0	0.0004	0	0	0	0	0	0	0	0	0	0	0	0.003276	0	0	0	0	0	0	0	0	0	0	0	0	0
s__uncultured_Paraprevotella_sp.	0.3679	0.5151	no	NA	NA	0.317311	0.467447	0.0004	0	0	0.0011	0	0	0	0	0	0	0	0	0	0	0	0	0	0	0	0	0	0	0	0	0	0.00901	0	0
s__uncultured_Phenylobacterium_sp.	0.3679	0.5151	no	0.317311	0.556553	0.317311	0.467447	0.0001	0	0.0004	0	0	0	0	0	0	0	0	0	0	0	0	0	0.003506	0	0	0	0	0	0	0	0	0	0	0
s__uncultured_Rhodoplanes_sp.	0.3679	0.5151	no	0.317311	0.556553	NA	NA	0.0005	0.0015	0	0	0	0	0	0	0	0	0.012394	0	0	0	0	0	0	0	0	0	0	0	0	0	0	0	0	0
s__uncultured_Saccharofermentans_sp.	0.3679	0.5151	no	0.317311	0.556553	NA	NA	0.0001	0.0004	0	0	0	0	0	0	0	0	0	0.003258	0	0	0	0	0	0	0	0	0	0	0	0	0	0	0	0
s__uncultured_Sulfuritalea_sp.	0.3679	0.5151	no	NA	NA	0.317311	0.467447	0.0001	0	0	0.0004	0	0	0	0	0	0	0	0	0	0	0	0	0	0	0	0	0	0	0	0	0.003159	0	0	0
s__Vicinamibacterales_unclassified	0.3679	0.5151	no	0.317311	0.556553	0.317311	0.467447	0.0001	0	0.0004	0	0	0	0	0	0	0	0	0	0.003428	0	0	0	0	0	0	0	0	0	0	0	0	0	0	0
s__Xanthomonas_campestris	0.3679	0.5151	no	NA	NA	0.317311	0.467447	0.0001	0	0	0.0004	0	0	0	0	0	0	0	0	0	0	0	0	0	0	0	0	0	0	0.00292	0	0	0	0	0
s__Mordavella_sp.	0.3771	0.5264	no	0.441125	0.684131	0.189956	0.467447	0.0027	0.0023	0.0006	0.0053	0.006635	0	0	0.011697	0	0	0	0	0	0	0	0	0	0	0	0.00495	0	0.017577	0	0	0.009477	0	0.015121	0
s__Roseburia_sp._499	0.3785	0.5269	no	0.927264	0.955363	0.189956	0.467447	0.0077	0.01	0.0009	0.0122	0	0.079862	0	0	0	0	0	0	0.006855	0	0	0	0	0	0	0	0	0	0.043793	0.035176	0.018954	0	0	0
s__uncultured_Alistipes_sp.	0.3858	0.5355	no	0.344562	0.585756	0.293622	0.467447	0.5221	0.4567	0.7722	0.3375	0.150952	0.590354	0.742498	0.19217	0.618642	0.334981	0.489558	0.534324	0.191942	1.05673	1.26775	0.242067	0.078877	0.617965	1.8017	0.920792	0.236908	0.484173	0.176632	0.306533	0.364866	0.24477	0.638118	0.247643
s__uncultured_Bellilinea_sp.	0.4032	0.5581	no	0.523186	0.747423	0.189956	0.467447	0.0009	0.001	0.0015	0.0004	0	0.003132	0	0	0	0.004831	0	0	0.003428	0.004892	0	0	0	0	0	0.0033	0	0	0.00292	0	0	0	0	0
s__Ligilactobacillus_unclassified	0.4056	0.5598	no	0.344562	0.585756	0.207578	0.467447	1.7374	1.1962	2.8631	1.1529	1.33203	1.62856	1.47734	0.955834	1.35886	0.785918	0.893908	1.13707	2.34443	1.11218	1.2481	3.49418	11.2058	0.670847	0.92023	1.90924	1.03939	1.03865	0.586827	1.29983	1.38365	1.13826	0.615436	2.12111
s__Firmicutes_unclassified	0.4179	0.5752	no	0.528612	0.747423	0.752714	0.871877	1.3112	1.5095	1.2239	1.2001	1.52113	1.29189	2.03766	1.59919	1.61586	1.62337	1.29051	1.09634	0.915151	0.379968	1.77878	1.4524	0.189304	1.33112	1.60113	2.14356	0.699044	1.91272	0.795574	1.16415	1.30309	1.66234	1.01313	1.05056
s__Lactococcus_garvieae	0.4274	0.5851	no	0.189956	0.556553	0.609523	0.76891	0.0022	0.0004	0.0037	0.0025	0	0	0.003062	0	0	0	0	0	0.017138	0	0	0.008771	0	0	0	0.0033	0	0	0	0	0	0.013515	0	0.006153
s__Christensenellaceae_unclassified	0.4275	0.5851	no	0.400814	0.641884	0.958091	0.966901	0.0245	0.031	0.0242	0.0184	0.039812	0.078296	0.015309	0.010026	0.030778	0.016105	0.024788	0.032581	0.029134	0.0212	0.011465	0.015787	0	0.046838	0.058989	0.009901	0.013347	0.015979	0.039414	0.021776	0.015795	0.012013	0	0.029225
s__Acinetobacter_radioresistens	0.4321	0.5898	no	0.2409	0.556553	0.371419	0.538128	0.0044	0.0012	0.0111	0.0008	0	0.009396	0	0	0	0	0	0	0	0	0	0	0.017528	0.064969	0	0.006601	0	0.003196	0	0	0.003159	0	0	0
s__Anaeromyxobacter_unclassified	0.4401	0.599	no	0.300776	0.556553	0.201643	0.467447	0.0022	0.0031	0.0011	0.0024	0	0.004698	0	0.011697	0	0.008052	0	0	0	0	0	0	0	0	0.008427	0	0	0.003196	0.004379	0.005025	0.006318	0	0	0
s__Coriobacteriaceae_UCG-002_unclassified	0.4538	0.6143	no	0.247996	0.556553	0.344562	0.50087	0.0338	0.035	0.0307	0.0358	0.031517	0.026621	0.036742	0.03175	0.0277	0.040262	0.048026	0.037468	0.02742	0.030984	0.034396	0.031574	0.019281	0.031729	0.050562	0.019802	0.046714	0.044742	0.042333	0.041876	0.037908	0.031535	0.024194	0.01692
s__Desulfovibrionaceae_unclassified	0.4538	0.6143	no	0.833635	0.939966	0.400814	0.563966	1.2733	1.2201	1.7017	0.8982	0.768031	0.299092	1.9948	0.728573	1.68665	1.94225	1.16657	1.17454	0.620384	0.468029	1.33982	0.58061	0.539868	1.24197	5.66295	3.16007	0.857538	0.699893	1.49334	0.643216	0.358547	2.54982	0.237404	0.346085
s__Gastranaerophilales_unclassified	0.4619	0.6235	no	0.752714	0.894354	0.293622	0.467447	0.1387	0.1631	0.1982	0.0547	0.824431	0.015659	0.047459	0	0.007695	0.064419	0.257173	0.087968	0.735206	0.008154	0.560169	0.026312	0.005258	0.024175	0.096068	0.130363	0.008342	0.004794	0.014598	0.0067	0.03159	0.196717	0.007561	0.167659
s__Anaerotruncus_sp.	0.4679	0.6299	no	0.300776	0.556553	0.2409	0.467447	0.0021	0.0024	0.0008	0.0031	0.006635	0	0	0	0.004617	0	0.007746	0	0	0	0	0	0	0	0.006742	0	0.008342	0	0.013138	0	0.003159	0	0	0
s__Candidatus_Stoquefichus_massiliensis	0.4728	0.6347	no	0.297621	0.556553	0.261956	0.467447	0.018	0.027	0.0186	0.0083	0.149293	0.006264	0.015309	0.006684	0	0	0.038731	0	0	0	0.045862	0	0	0	0.10281	0	0	0	0.010218	0.0134	0.004739	0.01802	0.009073	0.010767
s__Acidothermus_unclassified	0.477	0.6386	no	0.826444	0.939966	0.393769	0.563966	0.0099	0.0087	0.01	0.011	0.006635	0.006264	0	0	0	0.012884	0.037182	0.006516	0.003428	0.011415	0.022931	0	0	0	0.042135	0	0.008342	0.006392	0.011678	0.008375	0	0.010512	0.022682	0.019996
s__Kineothrix_sp.	0.4978	0.6646	no	0.59951	0.80298	0.400814	0.563966	0.4733	0.7317	0.43	0.2583	2.63088	0.43063	0.62921	0.391023	1.12956	0.041873	0.588709	0.011403	0.505561	0.249507	0.181809	0.891087	0.899195	0.682934	0.02191	0.008251	0.131801	0.236494	0.090506	0.393635	0.026852	0.639707	0.473296	0.073831
s__Coprococcus_unclassified	0.5026	0.6692	no	0.523186	0.747423	0.643954	0.791865	0.003	0.0049	0.0025	0.0015	0	0	0.006124	0	0	0	0.017042	0.01629	0	0	0	0	0	0	0.011798	0.008251	0	0	0	0	0	0	0.012097	0
s__Faecalibaculum_unclassified	0.5219	0.693	no	0.247648	0.556553	0.833514	0.93121	0.013	0.0105	0.0154	0.0131	0	0	0.012247	0.008355	0.009233	0.017715	0.02014	0.01629	0.011996	0.009785	0.022931	0.008771	0.015775	0.010576	0.025281	0.018152	0.018352	0	0.017517	0.015075	0.022113	0.016518	0.015121	0
s__NK4A214_group_unclassified	0.5243	0.6943	no	0.286422	0.556553	0.388323	0.560769	0.0091	0.0109	0.0067	0.0098	0.021565	0.018791	0	0.006684	0.004617	0.008052	0.010845	0.01629	0.015424	0.011415	0.009828	0	0	0.01662	0	0	0.018352	0.014381	0	0.01675	0.007898	0.00901	0.012097	0
s__Fusobacterium_unclassified	0.5538	0.7161	no	0.661003	0.832669	0.297621	0.467447	0.0057	0.0057	0.0068	0.0047	0	0.004698	0.01684	0	0	0	0.003098	0.021177	0	0.009785	0.019655	0.012279	0	0.004533	0	0.008251	0	0	0.018977	0	0	0	0	0.018458
s__Ruminococcus]_gauvreauii_group_unclassified	0.5581	0.7161	no	0.317311	0.556553	NA	NA	0.0152	0.0157	0.0116	0.0184	0	0	0	0.026737	0.015389	0	0.06042	0.022807	0	0	0	0.017541	0	0	0.050562	0.024752	0.021689	0.023969	0	0.021776	0.020534	0	0.040827	0.018458
s__KD4-96_unclassified	0.5702	0.7161	no	0.487453	0.730354	0.583581	0.7491	0.0065	0.0046	0.0067	0.0081	0	0	0	0.010026	0	0	0.015492	0.011403	0	0	0.013103	0	0	0.013598	0.015169	0.011551	0	0	0.018977	0.01675	0	0.007508	0.013609	0.007691
s__JG30-KF-AS9_unclassified	0.5801	0.7161	no	0.927264	0.955363	0.317311	0.467447	0.0769	0.0668	0.0824	0.0816	0.077964	0.09239	0.075015	0.013368	0	0.075693	0.131685	0.06842	0.056554	0.094584	0.076982	0.033328	0	0.102742	0.212361	0.082508	0.120122	0.095876	0.105103	0.021776	0.003159	0.114126	0.148188	0.044606
s__UCG-005_unclassified	0.5813	0.7161	no	0.400814	0.641884	1	1	0.0759	0.0884	0.0757	0.0635	0.140999	0.089258	0.070423	0.081881	0.069251	0.041873	0.16267	0.0505	0.071978	0.078277	0.214568	0.031574	0.017528	0.057415	0.023596	0.110561	0.110112	0.097474	0.096345	0.046901	0.03317	0.076585	0.007561	0.039992
s__uncultured_Bacteroides_sp.	0.582	0.7161	no	0.83117	0.939966	1	1	0.0381	0.0147	0.0694	0.03	0.003318	0.014093	0.035211	0.005013	0.050784	0.004831	0.004648	0	0	0.133723	0	0.070164	0.292721	0.058926	0	0	0.015015	0.017577	0.049632	0.008375	0.041067	0.079588	0.02873	0
s__Acidaminococcus_unclassified	0.5919	0.7161	no	0.317311	0.556553	0.317311	0.467447	0.0016	0.0023	0	0.0025	0	0	0	0	0	0	0.018591	0	0	0	0	0	0	0	0	0	0	0	0	0	0	0	0.019658	0
s__Acidibacter_unclassified	0.5919	0.7161	no	0.317311	0.556553	0.927264	0.944476	0.0004	0	0.0007	0.0006	0	0	0	0	0	0	0	0	0	0	0	0	0.005258	0	0	0	0	0	0	0	0	0.004505	0	0
s__Agathobacter_unclassified	0.5919	0.7161	no	0.317311	0.556553	0.927264	0.944476	0.001	0	0.0014	0.0016	0	0	0	0	0	0	0	0	0	0	0.011465	0	0	0	0	0	0	0	0.013138	0	0	0	0	0
s__Alicyclobacillus_unclassified	0.5919	0.7161	no	0.317311	0.556553	0.317311	0.467447	0.001	0.0017	0	0.0013	0	0	0	0	0	0	0.013943	0	0	0	0	0	0	0	0	0	0	0	0	0	0	0	0.010585	0
s__Anaerolinea_unclassified	0.5919	0.7161	no	0.317311	0.556553	0.317311	0.467447	0.0004	0.0004	0	0.0009	0	0	0	0	0	0	0	0.003258	0	0	0	0	0	0	0	0	0	0	0.007299	0	0	0	0	0
s__Bacteroides_massiliensis	0.5919	0.7161	no	0.317311	0.556553	NA	NA	0.0008	0	0.0018	0.0006	0	0	0	0	0	0	0	0	0	0	0	0.014033	0	0	0	0	0	0	0	0.005025	0	0	0	0
s__Bacteroides_ovatus	0.5919	0.7161	no	0.609523	0.813925	0.609523	0.76891	0.0007	0	0.0008	0.0013	0	0	0	0	0	0	0	0	0	0	0	0	0	0.006044	0	0	0	0	0	0	0	0.010512	0	0
s__Bacteroides_sp._SLC1-38	0.5919	0.7161	no	0.317311	0.556553	0.317311	0.467447	0.0022	0.0051	0	0.0015	0	0.040714	0	0	0	0	0	0	0	0	0	0	0	0	0	0	0	0	0	0	0	0	0.012097	0
s__Bradyrhizobium_elkanii	0.5919	0.7161	no	0.317311	0.556553	0.927264	0.944476	0.0007	0	0.0006	0.0015	0	0	0	0	0	0	0	0	0.005141	0	0	0	0	0	0	0	0.011679	0	0	0	0	0	0	0
s__Collinsella_unclassified	0.5919	0.7161	no	0.317311	0.556553	0.317311	0.467447	0.0005	0.001	0	0.0004	0	0	0	0	0	0.008052	0	0	0	0	0	0	0	0	0	0	0	0	0	0	0	0	0.003024	0
s__Desulfovibrio_sp._ABHU2SB	0.5919	0.7161	no	0.927264	0.955363	0.317311	0.467447	0.0031	0.001	0.0084	0	0	0	0	0	0	0	0	0.008145	0	0	0.067155	0	0	0	0	0	0	0	0	0	0	0	0	0
s__Desulfovibrio_sp._LNB2	0.5919	0.7161	no	0.317311	0.556553	0.927264	0.944476	0.0015	0	0.0029	0.0015	0	0	0	0	0	0	0	0	0	0	0.022931	0	0	0	0	0	0	0	0	0	0	0	0.012097	0
s__Gaiellales_unclassified	0.5919	0.7161	no	0.317311	0.556553	0.317311	0.467447	0.0007	0.0014	0	0.0006	0	0	0	0	0	0	0.010845	0	0	0	0	0	0	0	0	0	0.005005	0	0	0	0	0	0	0
s__Gemmataceae_unclassified	0.5919	0.7161	no	0.317311	0.556553	0.317311	0.467447	0.0003	0.0004	0	0.0004	0	0	0	0	0	0	0.003098	0	0	0	0	0	0	0	0	0	0	0	0	0	0	0	0.003024	0
s__Gluconobacter_unclassified	0.5919	0.7161	no	0.927264	0.955363	0.317311	0.467447	0.0006	0.001	0.0009	0	0	0	0	0	0	0	0	0.008145	0.006855	0	0	0	0	0	0	0	0	0	0	0	0	0	0	0
s__Haemophilus_unclassified	0.5919	0.7161	no	0.317311	0.556553	0.317311	0.467447	0.0008	0.001	0	0.0014	0	0.00783	0	0	0	0	0	0	0	0	0	0	0	0	0	0	0	0.011186	0	0	0	0	0	0
s__JG30-KF-CM66_unclassified	0.5919	0.7161	no	0.317311	0.556553	NA	NA	0.0003	0.0004	0.0006	0	0	0	0	0	0	0.003221	0	0	0	0	0.004914	0	0	0	0	0	0	0	0	0	0	0	0	0
s__Longibaculum_muris	0.5919	0.7161	no	0.317311	0.556553	0.317311	0.467447	0.0015	0.0004	0	0.0042	0	0	0	0	0	0	0	0.003258	0	0	0	0	0	0	0	0	0	0	0	0	0	0	0	0.033839
s__Nitrospira_unclassified	0.5919	0.7161	no	0.927264	0.955363	0.317311	0.467447	0.0004	0.0004	0.0008	0	0	0.003132	0	0	0	0	0	0	0	0	0	0	0	0	0.006742	0	0	0	0	0	0	0	0	0
s__Paludibacteraceae_unclassified	0.5919	0.7161	no	0.317311	0.556553	0.317311	0.467447	0.0005	0.0008	0	0.0006	0	0	0	0	0	0	0	0.006516	0	0	0	0	0	0	0	0	0.005005	0	0	0	0	0	0	0
s__Peptostreptococcaceae_unclassified	0.5919	0.7161	no	0.927264	0.955363	0.317311	0.467447	0.0003	0.0004	0.0004	0	0	0	0	0	0	0	0.003098	0	0.003428	0	0	0	0	0	0	0	0	0	0	0	0	0	0	0
s__Prevotella_7_unclassified	0.5919	0.7161	no	0.927264	0.955363	0.317311	0.467447	0.0007	0.001	0.0011	0	0	0	0	0	0	0	0	0.008145	0	0	0	0	0.008764	0	0	0	0	0	0	0	0	0	0	0
s__Prevotella_unclassified	0.5919	0.7161	no	0.317311	0.556553	0.317311	0.467447	0.0014	0.0018	0	0.0023	0	0	0	0	0	0.014494	0	0	0	0	0	0	0	0	0	0	0	0	0	0	0	0.01802	0	0
s__Stomatobaculum_unclassified	0.5919	0.7161	no	0.927264	0.955363	0.317311	0.467447	0.0004	0.0006	0.0007	0	0	0	0	0	0	0	0	0.004887	0	0	0	0	0.005258	0	0	0	0	0	0	0	0	0	0	0
s__Streptococcus_mitis	0.5919	0.7161	no	0.927264	0.955363	0.317311	0.467447	0.0015	0.0025	0.002	0	0	0	0	0	0	0	0.02014	0	0	0	0	0.015787	0	0	0	0	0	0	0	0	0	0	0	0
s__Tidjanibacter_massiliensis	0.5919	0.7161	no	0.927264	0.955363	0.317311	0.467447	0.0005	0.0006	0.0008	0	0	0	0	0	0	0.004831	0	0	0	0	0	0	0	0.006044	0	0	0	0	0	0	0	0	0	0
s__uncultured_Acetivibrio_sp.	0.5919	0.7161	no	0.317311	0.556553	0.317311	0.467447	0.0003	0.0004	0	0.0004	0	0	0	0	0	0	0.003098	0	0	0	0	0	0	0	0	0	0	0.003196	0	0	0	0	0	0
s__uncultured_Dorea_sp.	0.5919	0.7161	no	0.317311	0.556553	0.927264	0.944476	0.0019	0	0.0047	0.001	0	0	0	0	0	0	0	0	0	0.037508	0	0	0	0	0	0	0	0	0	0	0.007898	0	0	0
s__uncultured_Hespellia_sp.	0.5919	0.7161	no	0.317311	0.556553	0.927264	0.944476	0.0005	0	0.0004	0.001	0	0	0	0	0	0	0	0	0	0	0	0	0	0	0	0.0033	0	0.00799	0	0	0	0	0	0
s__Oceanobacillus_caeni	0.6007	0.725	no	0.705865	0.86906	0.272938	0.467447	0.0068	0.0065	0.0104	0.0036	0.004976	0.004698	0.007655	0	0	0	0.021689	0.013032	0.008569	0.029354	0.019655	0	0.021034	0.004533	0	0	0.006673	0	0.005839	0.008375	0	0	0	0.007691
s__Clostridium_sensu_stricto_1_unclassified	0.6096	0.7337	no	0.317311	0.556553	NA	NA	0.0283	0.0271	0.0303	0.0276	0.087917	0.037582	0.035211	0	0	0	0.055772	0	0.066837	0.047292	0.050776	0.003508	0.007011	0	0.058989	0.008251	0.080081	0.049536	0.042333	0.0067	0	0	0.04234	0
s__Clostridium_fusiformis	0.6109	0.7337	no	0.752007	0.894354	0.915106	0.944476	0.0579	0.0769	0.0391	0.0577	0.109482	0.181647	0.021433	0	0.05694	0.046704	0	0.198742	0.078833	0.053815	0	0	0.120944	0	0.058989	0	0.093428	0	0	0.139028	0	0.156173	0.072582	0
s__Dialister_unclassified	0.6152	0.737	no	0.334334	0.581793	0.562834	0.727238	0.0094	0.0078	0.0111	0.0093	0	0	0	0.025066	0	0	0.037182	0	0	0	0.006552	0.03859	0	0.004533	0.038764	0	0.005005	0	0	0.033501	0	0	0.036291	0
s__uncultured_Coprococcus_sp.	0.6171	0.7375	no	0.589774	0.80298	0.661003	0.806056	0.0176	0.0236	0.0188	0.0103	0.014929	0.072033	0.042866	0.011697	0.0277	0	0	0.019548	0	0.022831	0.070431	0	0.021034	0	0	0.036304	0.021689	0.022371	0	0	0.007898	0.015017	0	0.015382
s__Eubacterium]_ruminantium_group_unclassified	0.6211	0.7405	no	0.752538	0.894354	0.0585217	0.242013	0.003	0.0025	0.0037	0.0028	0	0	0	0	0.020006	0	0	0	0.005141	0	0	0	0.021034	0	0	0.0033	0	0	0	0.0067	0.015795	0	0	0
s__Phascolarctobacterium_faecium	0.6456	0.7677	no	0.344562	0.585756	0.916359	0.944476	0.0618	0.0568	0.0638	0.0648	0.049764	0.048544	0.055113	0.025066	0.032317	0.035431	0.044928	0.162904	0.056554	0.0424	0.058965	0.036836	0.033304	0.045327	0.067416	0.169967	0.090092	0.03835	0.046713	0.053601	0.026852	0.034538	0.061997	0.166121
s__uncultured_Klebsiella_sp.	0.6471	0.7677	no	0.369825	0.622278	0.643954	0.791865	0.0262	0.0279	0.0295	0.0212	0	0	0	0.023395	0	0	0.16267	0.037468	0	0	0	0	0	0	0.235956	0	0	0	0.032115	0	0	0	0.137604	0
s__uncultured_Parabacteroides_sp.	0.6492	0.7684	no	0.528612	0.747423	0.344562	0.50087	0.0227	0.0217	0.0332	0.0131	0	0.089258	0.019902	0.011697	0.010772	0.030599	0.003098	0.008145	0.030848	0.148399	0.029483	0.010525	0.007011	0.019642	0.006742	0.013201	0.008342	0.012783	0.023356	0.01675	0.025272	0.015017	0	0.003076
s__Dubosiella_unclassified	0.6653	0.7855	no	0.674424	0.832669	0.46225	0.63021	0.1181	0.1125	0.1101	0.1316	0.079623	0.062637	0.128598	0.182143	0.192364	0.083745	0.103799	0.06679	0.087402	0.058707	0.17362	0.142083	0.182293	0.057415	0.119664	0.059406	0.108444	0.035154	0.159115	0.167504	0.202177	0.073581	0.208674	0.098442
s__Bacillus_sp._749B5_12AGalle	0.6684	0.7873	no	0.537739	0.747423	0.798432	0.91042	0.0021	0.0013	0.0025	0.0026	0	0	0	0.010026	0	0	0	0	0	0.008154	0	0	0	0	0.011798	0	0.008342	0.004794	0	0	0	0	0	0.007691
s__Oscillospirales_unclassified	0.676	0.7937	no	0.441125	0.684131	0.441125	0.607065	0.0017	0.0033	0.0004	0.0014	0	0	0	0.020052	0	0	0	0.006516	0	0.003262	0	0	0	0	0	0	0.005005	0	0	0	0.006318	0	0	0
s__Oscillospiraceae_unclassified	0.6771	0.7937	no	0.528612	0.747423	0.833635	0.93121	0.4486	0.5174	0.436	0.3925	0.796231	0.070467	0.257195	0.476246	0.449362	0.497641	0.977567	0.614147	0.59125	0.166338	0.488101	0.771808	0.254159	0.397371	0.188765	0.630363	0.228566	0.524121	0.489023	0.616415	0.295367	0.34388	0.303938	0.338394
s__Megasphaera_unclassified	0.6792	0.7943	no	0.469025	0.709963	0.469025	0.637468	0.0037	0.0029	0.0048	0.0033	0	0	0	0	0.009233	0	0.013943	0	0	0	0.004914	0	0.007011	0.004533	0.02191	0	0	0	0	0	0.014216	0	0.012097	0
s__Alistipes_sp._CC-5826-wt-bac	0.6855	0.7977	no	0.40016	0.641884	0.643429	0.791865	0.0288	0.0503	0.0193	0.0168	0.0846	0	0	0.008355	0	0.014494	0.029435	0.265533	0.018851	0.114153	0.021293	0	0	0	0	0	0.018352	0	0	0.038526	0.026852	0	0	0.050759
s__Quinella_unclassified	0.6875	0.7977	no	0.762885	0.904009	0.417887	0.58611	0.0022	0.002	0.0016	0.0031	0	0	0.004593	0	0.004617	0.006442	0	0	0	0.003262	0	0.005262	0	0.004533	0	0	0	0	0.005839	0.01005	0.004739	0.004505	0	0
s__Candidatus_Soleaferrea_unclassified	0.6895	0.7977	no	1	1	0.441125	0.607065	0.001	0.0012	0.0015	0.0004	0.003318	0	0	0	0	0.006442	0	0	0	0	0.003276	0	0	0	0.008427	0	0	0	0	0	0	0.003003	0	0
s__Eubacterium]_coprostanoligenes_group_unclassified	0.6907	0.7977	no	0.537249	0.747423	0.0255795	0.152389	0.3332	0.3095	0.3777	0.3124	0.331763	0.958346	0.125536	0.330866	0.089257	0.096629	0.351676	0.192226	0.428442	0.588705	0.989304	0.233296	0.170023	0.276498	0.180338	0.155116	0.136806	0.107061	0.242322	0.278057	0.080555	0.893487	0.195064	0.566041
s__Sutterella_unclassified	0.6923	0.7977	no	0.40016	0.641884	0.627501	0.787065	0.0062	0.0052	0.0086	0.0049	0	0	0	0.015039	0.007695	0	0.018591	0	0	0.006523	0.003276	0.014033	0.022787	0	0.02191	0	0	0.00799	0	0.00335	0.011057	0	0.012097	0.004614
s__Campylobacter_unclassified	0.6935	0.7977	no	0.537739	0.747423	0.441125	0.607065	0.0007	0.0006	0.001	0.0004	0	0	0	0	0	0	0	0.004887	0	0.004892	0	0	0	0.003022	0	0	0	0	0.00292	0	0	0	0	0
s__TK10_unclassified	0.6935	0.7977	no	0.441125	0.684131	0.537739	0.700496	0.002	0.001	0.0033	0.0016	0	0	0.007655	0	0	0	0	0	0	0	0.00819	0	0	0	0.018539	0	0	0	0.013138	0	0	0	0	0
s__Lachnospiraceae_FCS020_group_unclassified	0.7167	0.8224	no	0.792747	0.929427	0.494519	0.665932	0.0185	0.0172	0.0249	0.0133	0.029859	0	0.006124	0.01671	0.01385	0.012884	0.034083	0.024436	0.023993	0.011415	0.058965	0	0.024539	0.009065	0.013483	0.057756	0.018352	0.012783	0.018977	0.011725	0.017375	0.012013	0	0.015382
s__Bradyrhizobium_unclassified	0.7424	0.848	no	0.643954	0.832245	0.441125	0.607065	0.0021	0.0022	0.0033	0.0008	0	0	0	0	0	0	0	0.017919	0	0	0	0	0	0	0.015169	0.011551	0	0	0	0.0067	0	0	0	0
s__Extibacter_muris	0.7424	0.848	no	0.643954	0.832245	0.927264	0.944476	0.0018	0.0023	0.0029	0.0004	0	0	0	0.011697	0	0.006442	0	0	0	0	0	0.022803	0	0	0	0	0	0	0	0	0.003159	0	0	0
s__Clostridium_sp._Kas107-2	0.746	0.8501	no	0.2409	0.556553	0.0738343	0.252522	0.6078	0.0734	1.7156	0.0343	0	0	0.019902	0.095249	0.31086	0.109513	0.034083	0.017919	0.025707	0	3.65093	0.031574	0.038562	0.009065	5.70172	4.26733	0.040041	0.04634	0.037954	0.041876	0.041067	0.021023	0.018146	0.027687
s__Collinsella_provencensis	0.7497	0.8501	no	0.487453	0.730354	0.562834	0.727238	0.0046	0.0046	0.0028	0.0065	0	0.00783	0	0.010026	0.010772	0	0	0.008145	0	0	0	0.014033	0	0.003022	0	0.00495	0	0	0.004379	0.033501	0.009477	0	0.004536	0
s__uncultured_Prevotella_sp.	0.75	0.8501	no	0.742234	0.894354	0.816961	0.928198	0.0096	0.0118	0.01	0.007	0.013271	0.003132	0	0.010026	0	0	0.004648	0.063532	0	0.029354	0.004914	0	0	0.042306	0.003371	0	0.008342	0	0.042333	0.005025	0	0	0	0
s__Mycoplasma_unclassified	0.7512	0.8501	no	0.927264	0.955363	0.537739	0.700496	0.0449	0.0392	0.0456	0.05	0.313516	0	0	0	0	0	0	0	0.365032	0	0	0	0	0	0	0	0.395402	0	0	0	0.004739	0	0	0
s__AD3_unclassified	0.7558	0.8514	no	0.916359	0.955363	0.59951	0.765073	0.1189	0.1131	0.1178	0.126	0.092894	0.089258	0.136252	0.121986	0.166202	0.125618	0.103799	0.06842	0.10454	0.094584	0.099913	0.121034	0.191057	0.057415	0.155057	0.118812	0.136806	0.116649	0.148896	0.170854	0.194279	0.120133	0.078631	0.04153
s__Ralstonia_unclassified	0.7558	0.8514	no	0.400814	0.641884	0.674424	0.806736	0.0238	0.0206	0.0239	0.0269	0.026541	0.010961	0.029088	0.013368	0.0277	0.014494	0.026337	0.01629	0.022279	0.016308	0.019655	0.017541	0.042068	0.018131	0.028652	0.026403	0.045046	0.028763	0.026276	0.023451	0.050544	0.010512	0.012097	0.018458
s__HSB_OF53-F07_unclassified	0.7577	0.8515	no	0.528612	0.747423	0.674424	0.806736	0.0356	0.039	0.0353	0.0325	0.044788	0.036016	0.044397	0.011697	0.0277	0.03382	0.072814	0.040726	0.025707	0.027723	0.042586	0.012279	0	0.045327	0.096068	0.033003	0.046714	0.035154	0.032115	0.005025	0.042647	0.028532	0.046876	0.023072
s__Defluviitaleaceae_UCG-011_unclassified	0.7615	0.8539	no	0.443598	0.685561	0.762885	0.881333	0.0018	0.0014	0.0026	0.0016	0	0	0	0	0	0	0.007746	0.003258	0	0	0.00819	0.003508	0.008764	0	0	0	0	0	0.00292	0.005025	0	0	0	0.004614
s__Blautia_unclassified	0.773	0.8648	no	0.916359	0.955363	0.752714	0.871877	0.0615	0.0586	0.0605	0.0653	0.066353	0.025055	0.050521	0.060157	0.093874	0.088577	0.066617	0.017919	0.061696	0.017938	0.031121	0.045607	0.094652	0.084611	0.091012	0.057756	0.108444	0.027165	0.030655	0.070352	0.09477	0.078086	0.069558	0.043068
s__ASF356_unclassified	0.7785	0.8673	no	0.527395	0.747423	0.674198	0.806736	0.0792	0.13	0.0525	0.055	0.144317	0	0.053582	0.030079	0.215448	0.025768	0.553077	0.017919	0.034275	0	0.188361	0	0.024539	0.034751	0.052247	0.085809	0.028362	0.00799	0.016057	0.055276	0.06476	0.133648	0.107361	0.026149
s__Bacteroides_sp.	0.7788	0.8673	no	0.317311	0.556553	NA	NA	1.0272	0.4473	2.2966	0.3376	0.300246	0.125274	0.881813	0.055144	1.99905	0.053146	0.04028	0.123807	0.051413	4.14214	0.127758	3.43454	7.17428	3.40107	0.028652	0.013201	0.061729	0.273246	1.07293	0.078727	0.442261	0.112624	0.111897	0.547583
s__uncultured_Roseburia_sp.	0.7844	0.8716	no	0.890265	0.955363	0.537739	0.700496	0.002	0.0025	0.0029	0.0008	0.016588	0	0	0	0	0.003221	0	0	0	0	0.019655	0.003508	0	0	0	0	0	0	0	0	0	0	0.006049	0
s__Enterococcus_faecalis	0.788	0.8736	no	0.596799	0.80298	0.522431	0.700496	0.1155	0.1057	0.1338	0.1069	0.061376	0.474475	0.027557	0	0.252381	0.008052	0.021689	0	0.068551	0.539782	0.042586	0	0.264675	0	0.134832	0.019802	0.060061	0.487368	0.024816	0	0.257459	0	0.025706	0
s__Bilophila_unclassified	0.7965	0.8784	no	0.59951	0.80298	0.916359	0.944476	0.2193	0.2235	0.2061	0.2282	0.288634	0.123708	0.34752	0.397707	0.115418	0.241573	0.165768	0.107516	0.198797	0.104369	0.438963	0.064902	0.077124	0.210017	0.182023	0.372937	0.238576	0.206133	0.094885	0.157454	0.086873	0.195216	0.709188	0.136896
s__Erysipelotrichaceae_UCG-003_unclassified	0.7965	0.8784	no	0.674424	0.832669	0.752714	0.871877	0.0673	0.0583	0.0683	0.0754	0.019906	0.061071	0	0.14538	0.104646	0.027378	0.029435	0.078194	0.02742	0.057077	0.009828	0.170149	0.120944	0.04986	0.037079	0.074257	0.036704	0.065515	0.014598	0.201005	0.115304	0.06307	0.046876	0.059988
s__Actinobacteriota_unclassified	0.7995	0.8784	no	0.927264	0.955363	0.537739	0.700496	0.0008	0.0008	0.0006	0.0011	0	0	0	0	0	0	0.006197	0	0	0	0	0	0	0	0	0.00495	0	0	0.00292	0	0	0	0.006049	0
s__Klebsiella_aerogenes	0.7995	0.8784	no	0.643954	0.832245	0.927264	0.944476	0.0095	0.0098	0.0105	0.0081	0	0	0	0	0	0	0.065068	0.013032	0	0	0	0	0	0	0.08427	0	0	0	0	0	0	0	0.065021	0
s__Robinsoniella_sp.	0.8152	0.8907	no	0.832416	0.939966	0.833151	0.93121	0.041	0.0206	0.0676	0.0347	0.034835	0	0.012247	0	0.007695	0.024157	0.066617	0.019548	0.243355	0.009785	0.013103	0.019295	0.021034	0	0	0.234323	0.105107	0.025567	0.080287	0.031826	0.006318	0	0.019658	0.009229
s__Megamonas_unclassified	0.8205	0.8907	no	0.958091	0.971276	0.712989	0.848245	0.0478	0.0427	0.0464	0.0545	0.014929	0.061071	0.026026	0.021724	0.07079	0.107903	0	0.039097	0.017138	0.055446	0.019655	0.036836	0.091147	0.102742	0	0.047855	0.033367	0.065515	0.029195	0.046901	0.097929	0.124638	0	0.038454
s__RBG-13-54-9_unclassified	0.8249	0.8907	no	0.907869	0.955363	0.487453	0.658437	0.0063	0.0097	0.0066	0.0026	0	0	0.021433	0	0	0	0.049576	0.006516	0	0.004892	0.024569	0.003508	0	0	0.020225	0	0	0	0.007299	0	0	0.003003	0.010585	0
s__Subdoligranulum_unclassified	0.8261	0.8907	no	0.957002	0.971276	0.673518	0.806736	0.0105	0.0104	0.0103	0.0109	0	0.006264	0	0.008355	0	0.035431	0.017042	0.01629	0	0	0	0.014033	0.003506	0.019642	0.013483	0.031353	0.01001	0.011186	0.004379	0.020101	0.004739	0.013515	0.010585	0.012305
s__HT002_unclassified	0.827	0.8907	no	0.674424	0.832669	0.528612	0.700496	0.198	0.1763	0.2246	0.1933	0.228916	0.11901	0.174525	0.190498	0.093874	0.119176	0.212245	0.272049	0.260493	0.547936	0.139223	0.150853	0.13672	0.102742	0.151686	0.306931	0.323662	0.132628	0.121161	0.140704	0.154791	0.126139	0.119458	0.427607
s__Bacteroides_plebeius	0.8271	0.8907	no	0.0272785	0.327596	0.0738343	0.252522	0.0031	0.0022	0.0045	0.0026	0	0	0	0	0	0.012884	0.004648	0	0.003428	0	0	0	0	0.021153	0.011798	0	0.013347	0	0.007299	0	0	0	0	0
s__Globicatella_unclassified	0.8271	0.8907	no	0.523186	0.747423	0.798432	0.91042	0.0018	0.0012	0.0019	0.0024	0	0	0	0	0	0	0.004648	0.004887	0.006855	0	0	0.003508	0	0	0.005056	0	0	0	0.013138	0	0	0	0.006049	0
s__Prevotellaceae_NK3B31_group_unclassified	0.8271	0.8907	no	0.890265	0.955363	0.609523	0.76891	0.007	0.0056	0.0062	0.0092	0	0	0.041335	0	0	0	0.003098	0	0	0	0.044224	0.005262	0	0	0	0	0	0.006392	0.06423	0	0	0	0.003024	0
s__uncultured_Robinsoniella_sp.	0.8271	0.8907	no	0.890265	0.955363	0.609523	0.76891	0.0037	0.002	0.0039	0.0052	0	0	0	0	0.010772	0	0	0.004887	0	0	0.006552	0	0	0	0	0.024752	0.008342	0.028763	0	0	0	0.004505	0	0
s__WPS-2_unclassified	0.8309	0.8929	no	0.661003	0.832669	0.82248	0.928198	0.0062	0.0068	0.0062	0.0054	0.014929	0	0.013778	0	0.004617	0.008052	0	0.013032	0.011996	0.008154	0.022931	0	0	0	0.006742	0	0	0.006392	0.023356	0	0.004739	0.00901	0	0
s__Streptococcus_salivarius	0.8343	0.8945	no	0.613699	0.814579	0.613699	0.771959	0.0236	0.0216	0.0249	0.0243	0	0	0.027557	0	0.106185	0	0	0.039097	0	0.013046	0.019655	0.007016	0.105169	0	0	0.054455	0	0	0.021897	0	0.121622	0	0	0.050759
s__Streptococcus_sp.	0.8509	0.9104	no	0.669815	0.832669	0.915106	0.944476	0.153	0.1358	0.1653	0.1581	0.204034	0.028187	0.050521	0.180472	0.193903	0	0.429138	0	0.303337	0.053815	0	0.229788	0.27344	0	0.4618	0	0.308647	0.035154	0.06423	0.229481	0.233767	0	0.393153	0
s__Acidobacteriota_unclassified	0.8576	0.9155	no	0.782595	0.922419	0.643954	0.791865	0.0012	0.001	0.0015	0.001	0	0	0.004593	0	0	0	0	0.003258	0	0	0	0	0	0	0.005056	0.006601	0.008342	0	0	0	0	0	0	0
s__uncultured_Facklamia_sp.	0.8704	0.9272	no	0.890265	0.955363	0.643954	0.791865	0.001	0.001	0.001	0.0011	0	0	0.004593	0	0	0	0	0.003258	0	0	0.004914	0	0	0	0	0.0033	0	0	0.008759	0	0	0	0	0
s__uncultured_Oscillospira_sp.	0.8753	0.9304	no	0.643429	0.832245	0.672754	0.806736	0.0097	0.0096	0.0071	0.0124	0	0.012527	0.01684	0	0	0.019326	0.027886	0	0	0	0	0.015787	0.028045	0	0	0.013201	0	0.020773	0	0	0	0.040545	0.037803	0
s__Bacteroides_ilei	0.8791	0.9324	no	0.317311	0.556553	0.927264	0.944476	0.0025	0.0014	0.0028	0.0034	0.004976	0	0	0	0.003078	0	0.003098	0	0.008569	0	0	0	0.010517	0	0.003371	0	0.013347	0	0	0	0.009477	0	0	0.004614
s__Parabacteroides_sp._S448	0.8849	0.9365	no	0.816961	0.939966	0.643429	0.791865	0.0071	0.0091	0.0064	0.0058	0.004976	0	0	0	0.036934	0.030599	0	0	0	0	0	0.005262	0.022787	0.015109	0	0.008251	0	0	0	0	0.030011	0.013515	0.003024	0
s__unclassified	0.8981	0.9484	no	0.674424	0.832669	0.752714	0.871877	0.0952	0.1069	0.087	0.0917	0.034835	0.12684	0.128598	0.006684	0.104646	0.09985	0.086757	0.267162	0.058268	0.135353	0.17362	0.010525	0.057843	0.064969	0.12472	0.070957	0.118454	0.147009	0.118241	0.021776	0.083714	0.087096	0.151213	0.006153
s__Clostridium_sp._AT4	0.9063	0.955	no	0.523186	0.747423	0.000829329	0.034937	0.0371	0.0404	0.0355	0.0355	0.068011	0.028187	0.015309	0.038434	0.060018	0.020936	0.04028	0.052129	0	0.030984	0	0	0.064854	0.030218	0.074158	0.084158	0	0.025567	0	0.038526	0.06476	0.037541	0.057461	0.059988
s__Enterorhabdus_sp.	0.9116	0.9585	no	0.674424	0.832669	0.752714	0.871877	0.052	0.0506	0.0527	0.0526	0.053082	0.051676	0.04899	0.045118	0.036934	0.035431	0.065068	0.06842	0.066837	0.058707	0.08681	0.049115	0.045573	0.043817	0.055618	0.014851	0.070071	0.044742	0.020437	0.073702	0.048965	0.043548	0.033267	0.086137
s__Ruminococcus]_gnavus_group_unclassified	0.9242	0.9697	no	0.00162919	0.171061	0.0459994	0.210351	0.0192	0.021	0.019	0.0176	0	0.037582	0.013778	0.033421	0.063095	0	0.02014	0	0	0.016308	0	0.03859	0.045573	0	0.025281	0.026403	0	0.020773	0	0.038526	0.06476	0	0.016633	0
s__Prevotella_9_unclassified	0.9311	0.9749	no	0.82248	0.939966	0.736468	0.871877	0.0286	0.0278	0.0298	0.0283	0.086258	0	0	0	0	0.056367	0.038731	0.040726	0.075406	0	0	0	0	0.051371	0.053933	0.057756	0.106775	0	0	0	0	0.052558	0.037803	0.029225
s__Thermodesulfovibrionia_unclassified	0.9454	0.9876	no	0.782595	0.922419	0.890265	0.944476	0.0015	0.001	0.0017	0.0018	0	0	0.003062	0	0	0	0	0.004887	0.008569	0	0	0	0	0	0.005056	0	0	0	0.008759	0	0	0.006007	0	0
s__Fournierella_unclassified	0.9473	0.9876	no	0.672754	0.832669	0.898396	0.944476	0.0059	0.0047	0.0068	0.0063	0.009953	0	0.018371	0	0.009233	0	0	0	0	0	0.022931	0.012279	0.019281	0	0	0	0	0	0.023356	0	0.026852	0	0	0
s__Klebsiella_pneumoniae	0.9507	0.9891	no	0.798432	0.931153	0.798432	0.91042	0.0808	0.0721	0.099	0.0712	0.023223	0	0	0	0	0	0.441532	0.112403	0	0	0	0	0	0	0.632026	0.160066	0	0	0	0	0.022113	0	0.435493	0.112285
s__Faecalibacterium_unclassified	0.9675	0.995	no	0.91574	0.955363	0.832416	0.93121	0.0176	0.0183	0.0163	0.0184	0	0	0.038273	0.023395	0.003078	0.053146	0.018591	0.009774	0	0	0.018017	0.022803	0.003506	0.040795	0.02191	0.023102	0	0	0.032115	0.028476	0.011057	0.043548	0.019658	0.012305
s__Enterococcus_faecium	0.968	0.995	no	0.792747	0.929427	0.958091	0.966901	0.6504	0.6449	0.6709	0.6352	0.079623	0.657689	1.29516	0.539746	0.498607	0	0.816447	1.27228	0.102826	0.655567	1.30215	0.629725	0.560902	0	0.977534	1.13861	0.126796	0.663141	1.42036	0.58794	0.5086	0	0.719773	1.05517
s__Candidatus_Dorea_massiliensis	0.9802	0.995	no	0.82248	0.939966	0.910682	0.944476	0.0116	0.0102	0.012	0.0126	0	0.014093	0	0	0.026161	0	0.026337	0.014661	0	0	0.019655	0.017541	0	0.018131	0.04045	0	0	0.012783	0	0	0	0.042046	0.033267	0.012305
s__RF39_unclassified	0.9827	0.995	no	1	1	0.752714	0.871877	0.0518	0.053	0.0514	0.051	0.077964	0.097087	0.058175	0.025066	0.040012	0.020936	0.048026	0.057016	0.061696	0.022831	0.08681	0.052623	0.059596	0.055904	0.053933	0.018152	0.030031	0.039948	0.077368	0.018425	0.06318	0.04505	0.068046	0.066141
s__uncultured_Enterococcus_sp.	0.9871	0.995	no	1	1	0.890265	0.944476	0.0755	0.0679	0.069	0.0895	0.335081	0.208268	0	0	0	0	0	0	0.313619	0.238091	0	0	0	0	0	0	0.455463	0.260462	0	0	0	0	0	0
s__Rokubacteriales_unclassified	0.9901	0.995	no	0.951886	0.971276	0.951886	0.965076	0.003	0.0033	0.0031	0.0027	0	0	0.010716	0	0	0	0.012394	0.003258	0	0	0	0	0.005258	0.006044	0.013483	0	0	0	0	0	0.004739	0.00901	0.007561	0
s__Bacteroides_uniformis	0.9925	0.995	no	0.317311	0.556553	0.317311	0.467447	0.0053	0.004	0.0074	0.0045	0	0	0	0	0	0.03221	0	0	0	0	0	0	0	0.058926	0	0	0	0	0	0	0	0.03604	0	0
s__Candidatus_Saccharimonas_unclassified	0.9925	0.995	no	0.916359	0.955363	0.916359	0.944476	0.5598	0.5041	0.6038	0.5715	0.421339	0.342938	0.555726	0.432799	0.658654	0.291498	0.596455	0.733066	1.79431	0.091323	0.474997	0.233296	0.38562	0.552995	0.672476	0.625413	0.276948	0.089484	0.537195	0.606365	0.845035	0.274804	0.63963	1.30282
s__Cetobacterium_unclassified	0.9925	0.995	no	0.927264	0.955363	0.927264	0.944476	0.0008	0.0006	0.0011	0.0006	0	0	0	0	0.004617	0	0	0	0	0	0	0	0.008764	0	0	0	0	0	0	0	0.004739	0	0	0
s__Clostridium_sp._cTPY-17	0.9925	0.995	no	0.317311	0.556553	0.317311	0.467447	0.0021	0.0022	0.0017	0.0023	0	0	0	0	0	0.017715	0	0	0	0	0	0	0	0.013598	0	0	0	0	0	0	0	0.01802	0	0
s__Enterobacter_cancerogenus	0.9925	0.995	no	0.927264	0.955363	0.927264	0.944476	0.052	0.0469	0.0567	0.0525	0	0	0	0	0	0	0.374915	0	0	0	0	0	0	0	0.453373	0	0	0	0	0	0	0	0.420371	0
s__Klebsiella_sp.	0.9925	0.995	no	0.927264	0.955363	0.927264	0.944476	0.0077	0.0089	0.0082	0.0059	0	0	0	0	0	0	0.071265	0	0	0	0	0	0	0	0.065731	0	0	0	0	0	0	0	0.046876	0
s__Kocuria_unclassified	0.9925	0.995	no	0.927264	0.955363	0.927264	0.944476	0.0012	0.0008	0.0006	0.0021	0.006635	0	0	0	0	0	0	0	0.005141	0	0	0	0	0	0	0	0.016684	0	0	0	0	0	0	0
s__Lachnospira_unclassified	0.9925	0.995	no	0.927264	0.955363	0.927264	0.944476	0.0005	0.0004	0.0006	0.0006	0	0	0	0	0	0	0.003098	0	0	0	0	0	0	0	0.005056	0	0	0	0	0	0	0.004505	0	0
s__LWQ8_unclassified	0.9925	0.995	no	0.927264	0.955363	0.927264	0.944476	0.0005	0.0004	0.0006	0.0004	0	0	0	0	0	0	0	0.003258	0	0	0	0	0	0	0.005056	0	0	0	0	0	0	0	0	0.003076
s__Plesiomonas_unclassified	0.9925	0.995	no	0.927264	0.955363	0.927264	0.944476	0.0603	0.0481	0.073	0.0598	0	0	0	0	0.384728	0	0	0	0	0	0	0	0.583688	0	0	0	0	0	0	0	0.47859	0	0	0
s__uncultured_Corynebacterium_sp.	0.9925	0.995	no	0.927264	0.955363	0.927264	0.944476	0.0191	0.0144	0.0189	0.0241	0	0	0	0.115302	0	0	0	0	0	0	0	0.150853	0	0	0	0	0	0	0	0.19263	0	0	0	0
s__Paramuribaculum_intestinale	0.993	0.995	no	0.907869	0.955363	0.907869	0.944476	0.0127	0.0177	0.0062	0.0142	0	0.018791	0.081139	0	0	0.041873	0	0	0	0.003262	0	0.008771	0	0.024175	0.013483	0	0.003337	0.060721	0	0	0	0	0.0499	0
s__Parvibacter_unclassified	1	1	no	0.951886	0.971276	0.951886	0.965076	0.0037	0.003	0.0038	0.0044	0	0	0	0.010026	0.009233	0.004831	0	0	0	0.006523	0	0.008771	0	0.015109	0	0	0	0.004794	0	0	0	0	0.02117	0.009229
