# Supplementary material for: Kombucha polysaccharide alleviates DSS-induced colitis in mice by modulating the gut microbiota and remodeling metabolism pathways
Source: Front Microbiomes. 2024 Feb 7;3:1341824. doi: 10.3389/frmbi.2024.1341824 (PMC12993524; doi:10.3389/frmbi.2024.1341824)
Supplement: Supplementary Table 2 — Differential metabolites between DSS and DSS+KP groups (q<0.05). [file Table_2.xlsx]

## Sheet: Sheet1
ID	DSS_1	DSS_2	DSS_3	DSS_4	DSS_5	DSS_6	DSS_7	DSS_8	KP_1	KP_2	KP_3	.	KP_5	KP_6	KP_7	KP_8	ratio	p.value(wilcox.test)	q_value(wilcox.test_p.value_BHcorrect)	VIP	cv	MZ	RT	IsAnnotated	IsMS2ident	MS2Metabolite	MS2MetaboliteFormula	MS2MetaboliteAdductedIon	MS2MetaboliteScore	MS2superclass	MS2class
neg-M131T157_2	1.44393e+06	4.80731e+06	495673	1.70138e+06	825441	1.29781e+06	1.78846e+06	1.85184e+06	168948	923930	67925.2	421096	195951	171654	378375	450553	0.195501	0.000621601	0.0467145	2.53026	0.0263661	131.072	2.61379	1	1	(.+/-.)-2-Hydroxyisocaproic acid	C6H12O3	[M-H]-	95.3	Lipids and lipid-like molecules	Fatty Acyls
neg-M485T237	40925.3	30224.1	92376.4	85021.5	16875.2	49756.3	23120.7	64723.2	464247	99225.5	114977	145329	108333	149192	144239	351334	3.91262	0.0001554	0.0361339	2.3739	0.336442	485.325	3.94578	1	1	(2xi,20beta)-2,20-Dihydroxy-3-oxo-12-ursen-28-oic acid	C30H46O5	[M-H]-	88	Lipids and lipid-like molecules	Prenol lipids
neg-M85T157	64865.7	211845	24052.6	84402.7	40790.1	66245.9	85720.6	87602.8	9141.33	43652.1	4354.94	22390.8	11333.6	10737.5	20408.5	23552.7	0.218732	0.000621601	0.0467145	2.41967	0.0360357	85.0658	2.61404	1	1	(S)-2-Methylbutanal	C5H10O	[M-H]-	80.2	Organic oxygen compounds	Organooxygen compounds
neg-M195T148	893.309	788.985	5156.21	1129.39	1499.34	3880.28	2853.82	6091.8	6513.99	13903.5	15245	4651.21	16992.8	16412.8	17977.5	9808.02	4.55319	0.000621601	0.0467145	2.60873	0.0736366	195.051	2.46746	1	1	1,3-Dimethyluric acid	C7H8N4O3	[M-H]-	80.7	Organoheterocyclic compounds	Imidazopyrimidines
pos-M391T226	245624	184429	307135	261364	236903	160557	272793	227606	523824	1.05155e+06	809232	525407	338952	459232	410190	313950	2.33723	0.0001554	0.0361339	1.85037	0.033163	391.283	3.77263	1	1	12-Ketodeoxycholic acid	C24H38O4	[M+H]+	79.5	Lipids and lipid-like molecules	Sterol Lipids
pos-M408T226	35355.5	29648.8	27719.2	29076.4	26128.3	20364.3	33986.8	24820.5	53049.6	105603	90888.2	49300.2	39022.1	47039.1	41581.6	33290.1	2.02455	0.000621601	0.0467145	1.61747	0.0265817	408.309	3.75908	1	1	12-Ketodeoxycholic acid	C24H38O4	[M+NH4]+	84.3	Lipids and lipid-like molecules	Sterol Lipids
neg-M202T207	14287	7427.08	8476.06	11022.6	10747	9123.43	3908.8	11661	32074.9	22332.1	18859	15187	38912.6	26710.8	21813.7	33953.2	2.73758	0.0001554	0.0361339	2.37154	0.0445401	202.05	3.44515	1	1	2-Hydroxy-7-methoxyquinoline-3-carbaldehyde	C11H9NO3	[M-H]-	88.2	Organoheterocyclic compounds	Quinolines and derivatives
neg-M358T348	15641.1	13570.2	11191.7	23264.8	19059.5	27771.5	24757.3	13935.9	8786.61	6969.57	7655.96	12263.6	7998.29	6818.53	10310	10724.3	0.479429	0.0003108	0.0427036	1.61256	0.0467606	358.237	5.80615	1	1	2-Undecyl-4(1H)-quinolinone	C20H29NO	[M+Hac-H]-	79.8	Organoheterocyclic compounds	Quinolines and derivatives
neg-M115T95	27510	7862.5	20212.3	15809.3	17944.2	24820.4	15395.6	21421.4	50875.1	41731.6	31255.1	25326.4	46057	41414.9	32463.3	40415.9	2.05026	0.0003108	0.0427036	1.87238	0.0577971	115.04	1.57547	1	1	3-Oxopentanoic acid	C5H8O3	[M-H]-	93.3	Organic acids and derivatives	Keto acids and derivatives
neg-M129T149	342051	118331	310054	272381	316736	370124	219316	302755	779133	650523	451113	427303	755764	654284	485412	640640	2.15129	0.0001554	0.0361339	1.99417	0.0206295	129.056	2.48105	1	1	4-Methyl-2-oxovaleric acid	C6H10O3	[M-H]-	92.4	Organic acids and derivatives	Keto acids and derivatives
neg-M377T169	213918	118359	71231.8	335868	297106	101900	460941	231753	59479.5	49230.6	51475.2	46771.3	63920.5	38767.7	45892.4	57055.8	0.225328	0.0001554	0.0361339	2.04677	0.0514545	377.196	2.81937	1	1	6-beta-hydrocortisol	C21H30O6	[M-H]-	82.8	Lipids and lipid-like molecules	Sterol Lipids
neg-M469T326	99454.7	81467.7	112681	190190	53514.1	51318.4	140283	103950	798548	193204	411496	356996	290265	389374	265129	318813	3.63066	0.0001554	0.0361339	2.36426	0.0326791	469.33	5.43372	1	1	beta-Glycyrrhetinic acid	C30H46O4	[M-H]-	81.7	Lipids and lipid-like molecules	Prenol lipids
pos-M536T186	8871.35	14232.3	13650	9080.93	3041.99	4643.14	7867.85	11155.5	25252.8	22237.9	22420.3	22462.6	17546.6	15119	18781.1	15340.2	2.19401	0.0001554	0.0361339	1.69039	0.0491622	536.354	3.09869	1	1	Corosin	C30H46O7	[M+NH4]+	72.9	Lipids and lipid-like molecules	Prenol lipids
pos-M266T58_1	9061.83	10839.6	14990.2	4584.09	7663.49	8336.91	3916.71	3316.06	49138.1	17721.4	27586.7	20425.7	19840.8	30808.4	16929	25074.3	3.30933	0.0001554	0.0361339	2.53578	0.0897284	266.073	0.960792	1	1	Cytidine	C9H13N3O5	[M+Na]+	75.1	Nucleosides, nucleotides, and analogues	Pyrimidine nucleosides
pos-M244T82	5516.39	10092.1	12396.5	5737.97	6808.4	6533.79	1976.82	6694.75	35428.6	15250.9	26034	10929.9	16334	22849.4	12470.1	27162.6	2.98546	0.0003108	0.0427036	2.29186	0.0332519	244.091	1.36587	1	1	Cytidine	C9H13N3O5	[M+H]+	79.1	Nucleosides, nucleotides, and analogues	Pyrimidine nucleosides
pos-M266T81	1709.16	2276.56	2592.3	2013.55	1925.61	2271.69	1054.98	1609.31	8094.88	3626.46	4985.71	2822.43	3129.14	5002.48	2577.12	4235.45	2.23085	0.0003108	0.0427036	1.92006	0.101339	266.073	1.35236	1	1	Cytidine	C9H13N3O5	[M+Na]+	76.9	Nucleosides, nucleotides, and analogues	Pyrimidine nucleosides
pos-M191T374	3110.1	4530.67	5378.63	2411.24	2102.18	2295.48	3518.46	5081.7	9493.47	6133.4	7183.84	5618.96	5772.83	7382.77	6161.74	5742.92	1.88156	0.0001554	0.0361339	1.62668	0.169715	191.105	6.23858	1	1	Dihydralazine	C8H10N6	[M+H]+	79.7	Unknown	-
pos-M191T162	15951.2	17055.3	18638.8	10539.9	10972.5	7101.62	16175	17761.5	21044.5	28557.6	27535.3	20880.5	21897.2	25390.2	24044.5	17385.1	1.63522	0.000621601	0.0467145	1.33934	0.0416454	191.105	2.70654	1	1	DL-alpha,epsilon-Diaminopimelic acid	C7H14N2O4	[M+H]+	70.1	Organic acids and derivatives	Carboxylic acids and derivatives
neg-M163T158	37765.7	14571.2	32711.2	41012.1	48905.7	56161	32123.4	46205.4	93752.2	68687.4	67529.9	57743.5	123358	83375.5	71725	80987.3	2.09128	0.0001554	0.0361339	2.04911	0.0269227	163.04	2.63745	1	1	Enol-phenylpyruvate	C9H8O3	[M-H]-	84.9	Benzenoids	Benzene and substituted derivatives
neg-M381T169	448136	565314	279933	1.43023e+06	1.43623e+06	230972	2.05472e+06	531683	140375	327073	110684	205630	111023	192366	159843	161818	0.201916	0.000621601	0.0467145	2.26479	0.109535	381.227	2.82409	1	1	Gancaonin R	C24H30O4	[M-H]-	72.8	Phenylpropanoids and polyketides	Stilbenes
neg-M515T205	107983	177745	146999	203051	109275	77187.2	317466	151582	618039	276310	575068	439029	519714	409852	366012	260656	2.68312	0.000621601	0.0467145	2.0595	0.0229542	515.302	3.41305	1	1	Ganoderic acid A	C30H44O7	[M-H]-	83.7	Lipids and lipid-like molecules	Prenol lipids
neg-M499T221_2	81801.7	340252	466740	479650	62200.4	40569.6	419989	340442	1.45906e+06	611656	1.65041e+06	1.08606e+06	1.18914e+06	1.17146e+06	1.20264e+06	629840	4.03302	0.0001554	0.0361339	2.44598	0.020169	499.307	3.67604	1	1	Ganoderic acid beta	C30H44O6	[M-H]-	80.5	Lipids and lipid-like molecules	Prenol lipids
pos-M518T220	19252.8	66599.9	79484.7	85463.5	14849.2	7640.8	74177.2	60853.3	282221	121552	304080	199347	253160	224365	258370	118419	4.31404	0.0001554	0.0361339	2.51679	0.0653344	518.346	3.67031	1	1	Ganolucidic acid A	C30H44O6	[M+NH4]+	72.4	Lipids and lipid-like molecules	Prenol lipids
pos-M159T59	29168.1	59227.8	81717.7	28952.3	17135.4	3694.66	4268.97	26208.7	98722.7	102429	90019	75826.8	78964.1	125081	137204	100400	3.22976	0.000621601	0.0467145	2.51656	0.0341135	159.027	0.988325	1	1	Hypoxanthine	C5H4N4O	[M+Na]+	91.7	Organoheterocyclic compounds	Imidazopyrimidines
pos-M118T191	10326.9	4076.24	4592.81	3720.33	4666.46	2900.43	3077.86	8716.93	18597.5	8839.94	11948.6	8953.51	15597.9	12233.3	12228.3	10667.4	2.35436	0.000621601	0.0467145	2.03686	0.185175	118.064	3.18472	1	1	Indole	C8H7N	[M+H]+	93.5	Organoheterocyclic compounds	Indoles and derivatives
pos-M146T191	22834.9	10021	12567.9	10392.3	15043.3	8430.91	10116.2	20953.5	44403.4	22536.9	28232.1	24884	40115.1	28568.9	27049.5	23426.7	2.1676	0.0003108	0.0427036	1.97545	0.0671996	146.059	3.1855	1	1	Indole-3-carboxyaldehyde	C9H7NO	[M+H]+	95.4	Organoheterocyclic compounds	Indoles and derivatives
pos-M190T218	3879.37	1686.88	2097.85	3523.44	2144.58	2205.42	2840.3	2844.17	5867.37	4869.43	3910.07	3488.13	6377.29	5952.96	6253.67	5534.91	1.99104	0.000621601	0.0467145	2.0108	0.0666399	190.085	3.64047	1	1	Indole-3-propionic acid	C11H11NO2	[M+H]+	81.9	Organoheterocyclic compounds	Indoles and derivatives
pos-M130T219	12299.9	5398.47	6844.32	8030.18	7663.68	5024.48	4641.86	8057.74	15616.2	14133.2	11220.3	11581.6	20835.8	18630.9	17885.2	16631.4	2.18311	0.000621601	0.0467145	2.02847	0.0848438	130.063	3.64268	1	1	Isoquinoline	C9H7N	[M+H]+	91.7	Organoheterocyclic compounds	Isoquinolines and derivatives
neg-M473T193	47799.7	26931.9	48017.1	83625	117594	59236	103320	40025.4	21200.2	25320.9	21830	23118.7	19896.2	23880.3	38494.1	38647.9	0.403359	0.000621601	0.0467145	1.80587	0.041118	473.256	3.20945	1	1	Lucidenic acid L	C27H38O7	[M-H]-	81	Lipids and lipid-like molecules	Prenol lipids
pos-M520T205	926.36	9350.17	19175.2	5785.47	778.958	1194.68	1084.99	993.507	21831.2	19961.2	34474.9	23162.6	19316.1	27024.7	30530.3	19597.9	4.98605	0.0001554	0.0361339	2.93689	0.0585756	520.359	3.41255	1	1	Medicagenic acid	C30H46O6	[M+NH4]+	74.5	Lipids and lipid-like molecules	Prenol lipids
pos-M504T227	231.982	2554.2	11339.7	3734.09	221.192	431.037	157.992	2509.76	38908.3	10114.9	13117.8	8174.94	13722.6	11740.4	29479.8	38259.7	7.72045	0.000621601	0.0467145	3.24396	0.0416349	504.364	3.77652	1	1	Melilotigenin	C30H46O5	[M+NH4]+	72.7	Lipids and lipid-like molecules	Prenol lipids
neg-M284T237	10065.2	8064.02	5711.78	7449.97	6972.42	10926.6	11494.4	10514.4	4243.92	5482.9	4140.41	4776.36	4652.47	4900.61	4803.94	7109.12	0.563348	0.000621601	0.0467145	1.65008	0.0397336	284.222	3.95669	1	1	Myristoylglycine	C16H31NO3	[M-H]-	75.2	Organic acids and derivatives	Carboxylic acids and derivatives
pos-M233T52_2	117698	196238	130601	118307	193302	36803.8	12915.2	128923	237662	446510	213174	210880	336549	215807	202470	176557	2.18189	0.000621601	0.0467145	1.83657	0.0428488	233.062	0.859192	1	1	Sampangine	C15H8N2O	[M+H]+	75.2	Alkaloids and derivatives	1-azaoxoaporphines
pos-M173T53_2	414716	365607	688450	435684	364351	60722.2	138499	333108	949776	772609	800646	575722	576497	1.14669e+06	1.52494e+06	1.06122e+06	2.64468	0.000621601	0.0467145	2.06398	0.0425972	173.041	0.877225	1	1	Sulfanilamide	C6H8N2O2S	[M+H]+	90.2	Benzenoids	Benzene and substituted derivatives
